# Supplementary material for: Age-dependent sex difference of non-alcoholic fatty liver disease in TSOD and db/db mice
Source: PLoS One. 2022 Dec 14;17(12):e0278580. doi: 10.1371/journal.pone.0278580 (PMC9750023; doi:10.1371/journal.pone.0278580)
Supplement: S1 Table — (XLSX) [file pone.0278580.s002.xlsx]

## Sheet: Sheet1 (5)
	9-month-old mice
				after outliers were removed
	group	mouse No.	body weight（g)	liver weight（g)	liver/body weight ratio	glucose in tail vein blood（mg/dl)
	male TSOD mice	25	56.7	1.8491	0.032612	74
		26	61.4	2.5161	0.0409788	58
		27	57.8	2.3778	0.0411384	64
		28	53.8	1.8905	0.0351394	71
		29	58.2	2.4118	0.0414399	42
		30	61.7	2.6215	0.0424878	79
	female TSOD mice	31	56.7	2.0044	0.035351	87
		32	47.4	1.8418	0.0388565	outlier
		33	60.2	1.7165	0.0285133	83
		34	57.3	1.9915	0.0347557	84
		35	55.5	1.7723	0.0319333	77
		36	53.4	1.6186	0.0303109	88
	male db/db mice	37	52.7	2.2536	0.0427628	160
		38	52.9	2.9973	0.0566597	156
		39	50.9	2.523	0.0495678	232
		40	52.1	2.7718	0.0532015	181
		41	52	outlier	outlier	75
		42	50.5	2.6451	0.0523782	87
	female db/db mice	43	49.3	2.1381	0.0433692	172
		44	45.3	2.0897	0.0461302	260
		45	45	1.963	0.0436222	180
		46	44.3	1.9007	0.0429052	241
		47	38.4	1.992	0.051875	345
		48	42.7	2.111	0.0494379	247

## Sheet: Sheet1 (4)
	9-month-old mice
				before outliers were removed
	group	mouse No.	body weight（g)	liver weight（g)	liver/body weight ratio	glucose in tail vein blood （mg/dl)
	male TSOD mice	25	56.7	1.8491	0.032612	74
		26	61.4	2.5161	0.0409788	58
		27	57.8	2.3778	0.0411384	64
		28	53.8	1.8905	0.0351394	71
		29	58.2	2.4118	0.0414399	42
		30	61.7	2.6215	0.0424878	79
	female TSOD mice	31	56.7	2.0044	0.035351	87
		32	47.4	1.8418	0.0388565	56
		33	60.2	1.7165	0.0285133	83
		34	57.3	1.9915	0.0347557	84
		35	55.5	1.7723	0.0319333	77
		36	53.4	1.6186	0.0303109	88
	male db/db mice	37	52.7	2.2536	0.0427628	160
		38	52.9	2.9973	0.0566597	156
		39	50.9	2.523	0.0495678	232
		40	52.1	2.7718	0.0532015	181
		41	52	1.4119	0.0271519	75
		42	50.5	2.6451	0.0523782	87
	female db/db mice	43	49.3	2.1381	0.0433692	172
		44	45.3	2.0897	0.0461302	260
		45	45	1.963	0.0436222	180
		46	44.3	1.9007	0.0429052	241
		47	38.4	1.992	0.051875	345
		48	42.7	2.111	0.0494379	247

## Sheet: Sheet1 (3)
	3-month-old mice
				after outliers were removed
	group	mouse No.	body weight（g)	liver weight（g)	liver/body weight ratio	glucose in tail vein blood（mg/dl)
	male TSOD mice	1	49.4	not available	not available	91
		2	53.4	2.19	outlier	71
		3	49.7	1.7729	0.035672	65
		4	56.6	2.0453	0.036136	77
		5	48.6	1.7528	0.0360658	80
		6	51.7	1.8292	0.035381	65
	female TSOD mice	7	33.7	1.2671	0.0375994	67
		8	37	1.3236	0.035773	75
		9	35.3	1.2705	0.0359915	69
		10	36.4	1.3854	0.0380604	110
		11	35.6	1.2911	0.0362669	89
		12	38.3	1.307	0.0341253	72
	male db/db mice	13	outlier	2.4068	0.0575789	321
		14	44.3	2.346	0.0529571	275
		15	43.7	2.794	0.0639359	234
		16	43.8	2.2746	0.0519315	256
		17	44.2	2.5445	0.0575679	243
		18	44.4	2.4319	0.0547725	340
	female db/db mice	19	44.8	2.3611	0.0527031	182
		20	45.1	1.8955	0.0420288	107
		21	44.1	2.2889	0.0519025	227
		22	41.8	2.0539	0.0491364	113
		23	42	1.9121	0.0455262	191
		24	46.2	2.92	0.0632035	153

## Sheet: Sheet1
	3-month-old mice
				before outliers were removed
	group	mouse No.	body weight（g)	liver weight（g)	liver/body weight ratio	glucose in tail vein blood（mg/dl)
	male TSOD mice	1	49.4	not available	not available	91
		2	53.4	2.19	0.0410112	71
		3	49.7	1.7729	0.035672	65
		4	56.6	2.0453	0.036136	77
		5	48.6	1.7528	0.0360658	80
		6	51.7	1.8292	0.035381	65
	female TSOD mice	7	33.7	1.2671	0.0375994	67
		8	37	1.3236	0.035773	75
		9	35.3	1.2705	0.0359915	69
		10	36.4	1.3854	0.0380604	110
		11	35.6	1.2911	0.0362669	89
		12	38.3	1.307	0.0341253	72
	male db/db mice	13	41.8	2.4068	0.0575789	321
		14	44.3	2.346	0.0529571	275
		15	43.7	2.794	0.0639359	234
		16	43.8	2.2746	0.0519315	256
		17	44.2	2.5445	0.0575679	243
		18	44.4	2.4319	0.0547725	340
	female db/db mice	19	44.8	2.3611	0.0527031	182
		20	45.1	1.8955	0.0420288	107
		21	44.1	2.2889	0.0519025	227
		22	41.8	2.0539	0.0491364	113
		23	42	1.9121	0.0455262	191
		24	46.2	2.92	0.0632035	153
