# Supplementary material for: Age-dependent sex difference of non-alcoholic fatty liver disease in TSOD and db/db mice
Source: PLoS One. 2022 Dec 14;17(12):e0278580. doi: 10.1371/journal.pone.0278580 (PMC9750023; doi:10.1371/journal.pone.0278580)
Supplement: S2 Table — (XLSX) [file pone.0278580.s003.xlsx]

## Sheet: Sheet1 (2)
sample No.	AST (IU/L)	ALT (IU/L)	T-CHO (mg/dL)	TG (mg/dL)		after outliers were removed
1	531	160	442	502
2	273	89	405	606
3	218	104	369	426
4	419	171	318	492
5	368	161	403	354
6	217	90	332	524
7	200	89	231	465
8	191	83	233	387
9	143	89	outlier	278
10	252	outlier	259	389
11	168	76	261	388
12	173	89	236	444
13	166	86	218	408
14	114	92	222	134
15	132	152	224	364
16	117	84	186	456
17	98	70	178	344
18	118	178	166	504
19	76	36	206	426
20	90	54	174	516
21	114	96	158	298
22	92	108	212	540
23	120	82	158	240
24	92	80	184	486

## Sheet: Sheet1
sample No.	AST (IU/L)	ALT (IU/L)	T-CHO (mg/dL)	TG (mg/dL)		before outliers were removed
1	531	160	442	502
2	273	89	405	606
3	218	104	369	426
4	419	171	318	492
5	368	161	403	354
6	217	90	332	524
7	200	89	231	465
8	191	83	233	387
9	143	89	175	278
10	252	117	259	389
11	168	76	261	388
12	173	89	236	444
13	166	86	218	408
14	114	92	222	134
15	132	152	224	364
16	117	84	186	456
17	98	70	178	344
18	118	178	166	504
19	76	36	206	426
20	90	54	174	516
21	114	96	158	298
22	92	108	212	540
23	120	82	158	240
24	92	80	184	486
