# Supplementary material for: Age-dependent sex difference of non-alcoholic fatty liver disease in TSOD and db/db mice
Source: PLoS One. 2022 Dec 14;17(12):e0278580. doi: 10.1371/journal.pone.0278580 (PMC9750023; doi:10.1371/journal.pone.0278580)
Supplement: S3 Table — (XLSX) [file pone.0278580.s004.xlsx]

## Sheet: Sheet1 (2)
sample No.	AST (IU/L)	ALT (IU/L)	T-CHO (mg/dL)	TG (mg/dL)			after outliers were removed
No.25	506	257	266	374
No.26	482	224	331	373
No.27	511	242	356	307
No.28	410	233	261	380
No.29	403	147	257	488
No.30	outlier	305	341	488
No.31	243	140	241	363
No.32	266	137	234	295
No.33	432	159	204	339
No.34	206	112	228	298
No.35	462	225	222	358
No.36	700	294	170	284
No.37	151	212	158	160
No.38	215	177	186	315
No.39	342	350	186	232
No.40	116	111	156	408
No.41	88	82	149	108
No.42	226	402	230	112
No.43	110	129	166	235
No.44	115	103	127	265
No.45	125	139	158	210
No.46	76	63	146	265
No.47	92	71	126	129
No.48	102	72	146	359

## Sheet: Sheet1
sample No.	AST (IU/L)	ALT (IU/L)	T-CHO (mg/dL)	TG (mg/dL)		before outliers were removed
No.25	506	257	266	374
No.26	482	224	331	373
No.27	511	242	356	307
No.28	410	233	261	380
No.29	403	147	257	488
No.30	793	305	341	488
No.31	243	140	241	363
No.32	266	137	234	295
No.33	432	159	204	339
No.34	206	112	228	298
No.35	462	225	222	358
No.36	700	294	170	284
No.37	151	212	158	160
No.38	215	177	186	315
No.39	342	350	186	232
No.40	116	111	156	408
No.41	88	82	149	108
No.42	226	402	230	112
No.43	110	129	166	235
No.44	115	103	127	265
No.45	125	139	158	210
No.46	76	63	146	265
No.47	92	71	126	129
No.48	102	72	146	359
