# Supplementary material for: Age-dependent sex difference of non-alcoholic fatty liver disease in TSOD and db/db mice
Source: PLoS One. 2022 Dec 14;17(12):e0278580. doi: 10.1371/journal.pone.0278580 (PMC9750023; doi:10.1371/journal.pone.0278580)
Supplement: S4 Table — (XLSX) [file pone.0278580.s005.xlsx]

## Sheet: insulin (3)
			insulin
		450nm	ng/mL
		2.071	12.8
		0.97	6.4
		0.506	3.2
		0.224	1.6
		0.158	0.8
		0.084	0.4
		0.077	0.2
		0.07	0
	after outliers were removed
sample No.		450nm	ng/mL	average	SD	μU/ml	glucose	HOMA-R
1	3-month-old male TSOD mice	0.155	0.817437	1.24416	0.441556	21.2534	91	4.77545
2		0.315	1.97047			51.2322	71	outlier
3		0.241	1.44065			37.4569	65	6.0116
4		0.201	1.15178			29.9464	77	5.69351
5		0.15	0.780956			20.3049	80	4.01084
6		0.222	1.30366			33.8951	65	5.43995
7	3-month-old female TSOD mice	0.101	0.422008	0.72456	0.218762	10.9722	67	1.81515
8		0.129	0.627441			16.3135	75	3.02101
9		0.135	0.671351			17.4551	69	2.97384
10		0.134	0.664036			17.2649	110	4.68924
11		0.178	0.984898			25.6073	89	5.62729
12		0.177	0.977629			25.4184	72	4.51882
13	3-month-old male db/db mice	0.865	5.72178	4.04729	2.02975	148.766	321	117.911
14		0.32	2.00605			52.1574	275	35.4155
15		0.548	3.59981			93.595	234	54.0771
16		1.109	7.28071			189.298	256	119.655
17		0.46	2.99137			77.7756	243	46.6654
18		0.416	2.68399			69.7839	340	58.584
19	3-month-old female db/db mice	1.006	6.63053	5.82367	3.52812	172.394	182	77.4708
20		1.795	11.3168			294.238	107	77.7369
21		0.585	3.85311			100.181	227	56.1508
22		1.249	8.14595			211.795	113	59.0934
23		0.378	2.41684			62.8379	191	29.6346
24		0.401	2.57873			67.0469	153	25.3288
25	9-month-old male TSOD mice	0.246	1.47664	2.61425	0.771268	38.3926	74	7.01494
26		0.542	3.55859			92.5233	58	13.2503
27		0.481	3.13733			81.5706	64	12.8902
28		0.391	2.50841			65.2187	71	11.4334
29		0.46	2.99137			77.7756	42	8.06562
30		0.321	2.01317			52.3423	79	10.21
31	9-month-old female TSOD mice	0.118	0.546837	0.644804	0.159316	14.2177	87	3.05418
32		0.141	0.715223			18.5958	56	2.57127
33		0.156	0.82473			21.443	83	4.39449
34		0.24	outlier			outlier	84	outlier
35		0.101	0.422008			10.9722	77	2.08607
36		0.141	0.715223			18.5958	88	4.04057
37	9-month-old male db/db mice	0.338	2.13393	1.98622	0.394148	55.4822	160	21.9189
38		0.244	1.46225			38.0184	156	14.6441
39		0.282	1.73493			45.1083	232	25.8398
40		0.336	2.11974			55.1132	181	24.6308
41		0.778	outlier			outlier	75	24.7977
42		0.387	2.48026			64.4867	87	13.8527
43	9-month-old female db/db mice	0.217	1.26754	1.2071	0.40066	32.956	172	13.9961
44		0.235	1.39743			36.3332	260	23.325
45		0.211	1.22416			31.8283	180	14.1459
46		0.292	1.80643			46.9673	241	27.9484
47		0.133	0.656719			17.0747	345	14.5451
48		0.165	0.890317			23.1482	247	14.1176

## Sheet: insulin (2)
			insulin
		450nm	ng/mL
		2.071	12.8
		0.97	6.4
		0.506	3.2
		0.224	1.6
		0.158	0.8
		0.084	0.4
		0.077	0.2
		0.07	0
	before outliers were removed
samle No.		450nm	ng/mL	average	SD	μU/ml	glucose	HOMA-R
1	3-month-old male TSOD mice	0.155	0.817437	1.24416	0.441556	21.2534	91	4.77545
2		0.315	1.97047			51.2322	71	8.98145
3		0.241	1.44065			37.4569	65	6.0116
4		0.201	1.15178			29.9464	77	5.69351
5		0.15	0.780956			20.3049	80	4.01084
6		0.222	1.30366			33.8951	65	5.43995
7	3-month-old female TSOD mice	0.101	0.422008	0.72456	0.218762	10.9722	67	1.81515
8		0.129	0.627441			16.3135	75	3.02101
9		0.135	0.671351			17.4551	69	2.97384
10		0.134	0.664036			17.2649	110	4.68924
11		0.178	0.984898			25.6073	89	5.62729
12		0.177	0.977629			25.4184	72	4.51882
13	3-month-old male db/db mice	0.865	5.72178	4.04729	2.02975	148.766	321	117.911
14		0.32	2.00605			52.1574	275	35.4155
15		0.548	3.59981			93.595	234	54.0771
16		1.109	7.28071			189.298	256	119.655
17		0.46	2.99137			77.7756	243	46.6654
18		0.416	2.68399			69.7839	340	58.584
19	3-month-old female db/db mice	1.006	6.63053	5.82367	3.52812	172.394	182	77.4708
20		1.795	11.3168			294.238	107	77.7369
21		0.585	3.85311			100.181	227	56.1508
22		1.249	8.14595			211.795	113	59.0934
23		0.378	2.41684			62.8379	191	29.6346
24		0.401	2.57873			67.0469	153	25.3288
25	9-month-old male TSOD mice	0.246	1.47664	2.61425	0.771268	38.3926	74	7.01494
26		0.542	3.55859			92.5233	58	13.2503
27		0.481	3.13733			81.5706	64	12.8902
28		0.391	2.50841			65.2187	71	11.4334
29		0.46	2.99137			77.7756	42	8.06562
30		0.321	2.01317			52.3423	79	10.21
31	9-month-old female TSOD mice	0.118	0.546837	0.776245	0.352088	14.2177	87	3.05418
32		0.141	0.715223			18.5958	56	2.57127
33		0.156	0.82473			21.443	83	4.39449
34		0.24	1.43345			37.2697	84	7.73001
35		0.101	0.422008			10.9722	77	2.08607
36		0.141	0.715223			18.5958	88	4.04057
37	9-month-old male db/db mice	0.338	2.13393	2.51357	1.33897	55.4822	160	21.9189
38		0.244	1.46225			38.0184	156	14.6441
39		0.282	1.73493			45.1083	232	25.8398
40		0.336	2.11974			55.1132	181	24.6308
41		0.778	5.15029			133.907	75	24.7977
42		0.387	2.48026			64.4867	87	13.8527
43	9-month-old female db/db mice	0.217	1.26754	1.2071	0.40066	32.956	172	13.9961
44		0.235	1.39743			36.3332	260	23.325
45		0.211	1.22416			31.8283	180	14.1459
46		0.292	1.80643			46.9673	241	27.9484
47		0.133	0.656719			17.0747	345	14.5451
48		0.165	0.890317			23.1482	247	14.1176
