# Supplementary material for: Age-dependent sex difference of non-alcoholic fatty liver disease in TSOD and db/db mice
Source: PLoS One. 2022 Dec 14;17(12):e0278580. doi: 10.1371/journal.pone.0278580 (PMC9750023; doi:10.1371/journal.pone.0278580)
Supplement: S5 Table — (XLSX) [file pone.0278580.s006.xlsx]

## Sheet: Adiponectin (2)
			Adiponectin
		450nm	ng/mL
		1.397	8
		0.876	4
		0.49	2
		0.275	1
		0.169	0.5
		0.105	0.25
		0.049	0
	after outliers were removed
sample No.		450nm	ng/mL	average	SD	μg/mL
1	3-month-old male TSOD mice	0.332	11942.5	10911	895.3	11.9425
2		0.311	11002.4			11.0024
3		0.299	10472.6			10.4726
4		0.28	9644.78			9.64478
5		0.396	outlier			outlier
6		0.322	11492.8			11.4928
7	3-month-old female TSOD mice	0.537	21986.3	23159.1	1903.34	21.9863
8		0.519	21041.4			21.0414
9		0.555	22943.3			22.9433
10		0.611	25998			25.998
11		0.591	24893.6			24.8936
12		0.539	22092			22.092
13	3-month-old male db/db mice	0.464	18229.4	27411.2	6481.49	18.2294
14		0.698	30976.6			30.9766
15		0.671	29401.2			29.4012
16		0.64	27626.1			27.6261
17		0.786	36300.5			36.3005
18		0.536	21933.5			21.9335
19	3-month-old female db/db mice	0.551	22729.5	20796.5	2716.02	22.7295
20		0.473	18681.8			18.6818
21		0.6	25388.7			25.3887
22		0.501	20108.7			20.1087
23		0.472	18631.4			18.6314
24		0.484	19238.9			19.2389
25	9-month-old male TSOD mice	0.299	10472.6	8349.15	2348.71	10.4726
26		0.225	7324.61			7.32461
27		0.222	7201.31			7.20131
28		0.335	12078.1			12.0781
29		0.202	6387.92			6.38792
30		0.208	6630.36			6.63036
31	9-month-old female TSOD mice	0.502	20160.2	22277.9	2803.76	20.1602
32		0.562	23318.7			23.3187
33		0.599	25333.6			25.3336
34		0.558	23103.9			23.1039
35		0.454	17730.3			17.7303
36		0.575	24020.8			24.0208
37	9-month-old male db/db mice	0.337	12168.7	9830.28	1629.44	12.1687
38		0.236	7779.59			7.77959
39		0.264	8958.15			8.95815
40		0.293	10209.7			10.2097
41		0.487	outlier			outlier
42		0.289	10035.2			10.0352
43	9-month-old female db/db mice	0.303	10648.6	10566.7	1891.04	10.6486
44		0.374	13872.2			13.8722
45		0.312	11046.8			11.0468
46		0.278	9558.43			9.55843
47		0.247	8239.1			8.2391
48		0.289	10035.2			10.0352

## Sheet: Adiponectin
			Adiponectin
		450nm	ng/mL
		1.397	8
		0.876	4
		0.49	2
		0.275	1
		0.169	0.5
		0.105	0.25
		0.049	0
	before outliers were removed
sample No.		450nm	ng/mL	average	SD
1	3-month-old male TSOD mice	0.332	11942.5	11577.4	1818.14
2		0.311	11002.4
3		0.299	10472.6
4		0.28	9644.78
5		0.396	14909.3
6		0.322	11492.8
7	3-month-old female TSOD mice	0.537	21986.3	23159.1	1903.34
8		0.519	21041.4
9		0.555	22943.3
10		0.611	25998
11		0.591	24893.6
12		0.539	22092
13	3-month-old male db/db mice	0.464	18229.4	27411.2	6481.49
14		0.698	30976.6
15		0.671	29401.2
16		0.64	27626.1
17		0.786	36300.5
18		0.536	21933.5
19	3-month-old female db/db mice	0.551	22729.5	20796.5	2716.02
20		0.473	18681.8
21		0.6	25388.7
22		0.501	20108.7
23		0.472	18631.4
24		0.484	19238.9
25	9-month-old male TSOD mice	0.299	10472.6	8349.15	2348.71
26		0.225	7324.61
27		0.222	7201.31
28		0.335	12078.1
29		0.202	6387.92
30		0.208	6630.36
31	9-month-old female TSOD mice	0.502	20160.2	22277.9	2803.76
32		0.562	23318.7
33		0.599	25333.6
34		0.558	23103.9
35		0.454	17730.3
36		0.575	24020.8
37	9-month-old male db/db mice	0.337	12168.7	11423.8	4166.59
38		0.236	7779.59
39		0.264	8958.15
40		0.293	10209.7
41		0.487	19391.6
42		0.289	10035.2
43	9-month-old female db/db mice	0.303	10648.6	10566.7	1891.04
44		0.374	13872.2
45		0.312	11046.8
46		0.278	9558.43
47		0.247	8239.1
48		0.289	10035.2
