# Supplementary material for: Age-dependent sex difference of non-alcoholic fatty liver disease in TSOD and db/db mice
Source: PLoS One. 2022 Dec 14;17(12):e0278580. doi: 10.1371/journal.pone.0278580 (PMC9750023; doi:10.1371/journal.pone.0278580)
Supplement: S6 Table — (XLSX) [file pone.0278580.s007.xlsx]

## Sheet: Sheet1 (2)
	Sex difference of NAFLD, young mice
	group	mouse No.	steatosis grade	perisinusoidal fibrosis	periportal fibrosis	fibrosis stage	lobular inflammation	portal inflammation	ballooning	Mallory body	glycogenic nuclei	NAS	pathological diagnosis
	male TSOD mice	1	0	0	0	0	3	1	0	0	0	3	not NASH
		2	0	0	0	0	1	1	0	0	0	1	not NASH
		3	0	0	0	0	2	1	0	0	0	2	not NASH
		4	0	0	0	0	3	1	0	0	0	3	not NASH
		5	0	0	0	0	3	2	0	0	0	3	not NASH
		6	0	0	0	0	1	1	0	0	0	1	not NASH
	female TSOD mice	7	0	0	0	0	1	1	0	0	0	1	not NASH
		8	0	0	0	0	1	1	0	0	0	1	not NASH
		9	0	0	0	0	1	1	0	0	0	1	not NASH
		10	0	0	0	0	2	1	0	0	0	2	not NASH
		11	0	0	0	0	1	1	0	0	0	1	not NASH
		12	0	0	0	0	1	2	0	0	0	1	not NASH
	male db/db mice	13	2	0	0	0	0	0	0	0	0	2	not NASH
		14	3	0	0	0	0	0	0	0	0	3	not NASH
		15	3	0	0	0	1	0	0	0	0	4	not NASH
		16	3	0	0	0	0	0	0	0	0	3	not NASH
		17	3	0	0	0	1	0	0	0	0	4	not NASH
		18	3	0	0	0	1	0	0	0	0	4	not NASH
	female db/db mice	19	2	0	0	0	0	0	0	0	0	2	not NASH
		20	2	0	0	0	1	0	0	0	0	3	not NASH
		21	2	0	0	0	0	0	0	0	0	2	not NASH
		22	2	0	0	0	1	0	0	0	0	3	not NASH
		23	2	0	0	0	0	0	0	0	0	2	not NASH
		24	3	0	0	0	0	0	0	0	0	3	not NASH
