# Supplementary material for: Age-dependent sex difference of non-alcoholic fatty liver disease in TSOD and db/db mice
Source: PLoS One. 2022 Dec 14;17(12):e0278580. doi: 10.1371/journal.pone.0278580 (PMC9750023; doi:10.1371/journal.pone.0278580)
Supplement: S7 Table — (XLSX) [file pone.0278580.s008.xlsx]

## Sheet: Sheet1 (2)
	Sex difference of NAFLD, old mice
	group	mouse No.	steatosis grade	perisinusoidal fibrosis	periportal fibrosis	fibrosis stage	lobular inflammation	portal inflammation	ballooning	Mallory body	glycogenic nuclei	NAS	pathological diagnosis
	male TSOD mice	25	0	0	0	0	2	2	0	0	0	2	not NASH
		26	0	1	0	1	3	2	0	0	0	3	not NASH
		27	0	1	0	1	2	1	0	0	0	2	not NASH
		28	0	1	0	1	2	2	0	0	0	2	not NASH
		29	1	0	0	0	1	1	0	0	0	2	not NASH
		30	0	1	0	1	2	2	0	0	0	2	not NASH
	female TSOD mice	31	0	0	0	0	2	2	0	0	0	2	not NASH
		32	0	0	0	0	1	2	0	0	0	1	not NASH
		33	0	0	0	0	2	2	0	0	0	2	not NASH
		34	0	0	0	0	1	1	0	0	0	1	not NASH
		35	0	1	0	1	2	2	0	0	0	2	not NASH
		36	0	0	0	0	3	2	0	0	0	3	not NASH
	male db/db mice	37	2	1	0	1	2	1	1	0	0	5	NASH
		38	2	1	0	1	2	0	1	0	0	5	NASH
		39	2	0	0	0	1	0	0	0	0	3	not NASH
		40	2	0	0	0	1	0	0	0	0	3	not NASH
		41	2	0	0	0	1	1	0	0	0	3	not NASH
		42	3	1	0	1	2	0	1	0	0	6	NASH
	female db/db mice	43	2	0	0	0	1	1	0	0	0	3	not NASH
		44	2	0	0	0	1	0	1	0	0	4	NASH
		45	2	1	0	1	1	0	0	0	0	3	not NASH
		46	2	0	0	0	1	1	0	0	0	3	not NASH
		47	2	0	0	0	1	0	0	0	0	3	not NASH
		48	2	0	0	0	1	0	0	0	0	3	not NASH
