# Supplementary material for: Age-dependent sex difference of non-alcoholic fatty liver disease in TSOD and db/db mice
Source: PLoS One. 2022 Dec 14;17(12):e0278580. doi: 10.1371/journal.pone.0278580 (PMC9750023; doi:10.1371/journal.pone.0278580)
Supplement: S8 Table — (XLSX) [file pone.0278580.s009.xlsx]

## Sheet: Sheet1 (3)
	after outliers were removed		Whole slide - Quantitative Image Analysis
Image name	Steatosis area (µm²)	Steatosis area (%)	Total tissue area (𝝻𝐦²)	Fibrosis area (%)
1 (up)	38255.7	outlier	54651057	1.18012
1 (down)	27796.4	0.09	3.08849e+07	1.12526
2 (up)	42779.3	outlier	53474064	1.19409
2 (down)	42173.1	0.09	4.6859e+07	1.12549
3 (up)	38428.7	0.1	3.84287e+07	1.11711
3 (down)	47267.5	0.1	4.72675e+07	1.16777
4 (up)	51994.5	0.1	5.19945e+07	1.1448
4 (down)	45574.4	0.1	4.55744e+07	1.17384
5 (up)	43717.8	0.1	4.37178e+07	1.15552
5 (down)	39798	0.1	39797965	1.15079
6 (up)	141752	outlier	4.72506e+07	1.12952
6 (down)	122080	outlier	4.06935e+07	1.14575
7 (up)	30423.7	0.1	3.04237e+07	1.09573
7 (down)	28882.6	0.1	2.88826e+07	outlier
8 (up)	35021	0.09	3.89122e+07	1.07771
8 (down)	27967.8	0.09	3.10753e+07	1.07888
9 (up)	87961.4	0.2	4.39807e+07	1.06601
9 (down)	74721.1	0.2	3.73605e+07	1.07823
10 (up)	73855.2	0.2	3.69276e+07	1.06474
10 (down)	68976.5	0.2	3.44883e+07	1.07294
11 (up)	36074.5	0.09	4.00828e+07	1.09063
11 (down)	39512.3	0.1	3.95123e+07	1.07723
12 (up)	40134.9	0.1	4.01349e+07	outlier
12 (down)	38777	0.1	3.8777e+07	outlier
13 (up)	2.85993e+07	outlier	4.59795e+07	1.10785
13 (down)	3.12847e+07	outlier	5.17103e+07	1.10249
14 (up)	4.24051e+07	78.6	5.39505e+07	1.17025
14 (down)	3.59551e+07	79.2	4.53978e+07	1.1244
15 (up)	4.02617e+07	81.3	4.95224e+07	1.21354
15 (down)	5.02148e+07	80.9	6.20702e+07	1.17375
16 (up)	4.63598e+07	77.7	5.96651e+07	1.18341
16 (down)	4.04947e+07	80.3	5.04292e+07	1.1942
17 (up)	5.18068e+07	83.1	62342728	1.14659
17 (down)	3.73066e+07	80.9	4.61145e+07	1.09461
18 (up)	3.35306e+07	outlier	45806841	1.08074
18 (down)	3.4266e+07	outlier	4.53854e+07	1.09445
19 (up)	1.78086e+07	outlier	3.8216e+07	1.15059
19 (down)	3.08966e+07	50.3	6.14247e+07	1.07842
20 (up)	2.99002e+07	53.6	5.5784e+07	1.05453
20 (down)	2.26047e+07	55.7	4.05829e+07	1.10431
21 (up)	2.04251e+07	52	3.9279e+07	1.09707
21 (down)	2.94237e+07	54.4	5.40876e+07	1.04595
22 (up)	2.10717e+07	outlier	5.01706e+07	1.11829
22 (down)	1.62371e+07	outlier	4.13158e+07	1.09951
23 (up)	2.67882e+07	50.9	5.26291e+07	1.05633
23 (down)	2.31704e+07	51.2	45254730	1.02423
24 (up)	4.26591e+07	outlier	6.23672e+07	1.1448
24 (down)	5.45016e+07	outlier	7.76377e+07	1.11685
Image name	Steatosis area (µm²)	Steatosis area (%)	Total tissue area (𝝻𝐦²)	Fibrosis area (%)
25 (up)	44955.9	0.2	22477968	1.21486
25 (down)	56860.8	0.1	5.68608e+07	1.24277
26 (up)	33203.7	0.1	3.32037e+07	1.25973
26 (down)	57307	0.1	5.7307e+07	1.23234
27 (up)	101097	0.2	5.05486e+07	1.2992
27 (down)	62713.5	0.1	62713517	1.20348
28 (up)	2768.24	0.01	27682415	1.30335
28 (down)	3568.1	0.01	3.5681e+07	1.27381
29 (up)	2.55881e+06	outlier	35052142	1.28138
29 (down)	4.47674e+06	outlier	6.13252e+07	1.25994
30 (up)	81304.6	0.2	4.06523e+07	1.30042
30 (down)	102428	outlier	3.41426e+07	1.29047
31 (up)	5.09623e+06	outlier	56002541	1.26166
31 (down)	2.58412e+06	outlier	4.87569e+07	1.29145
32 (up)	46596.8	0.1	4.65968e+07	1.27361
32 (down)	45576.7	0.1	4.55767e+07	1.29062
33 (up)	112754	0.2	5.63772e+07	outlier
33 (down)	89737	0.2	4.48685e+07	1.30319
34 (up)	49405.8	0.1	4.94058e+07	outlier
34 (down)	47128.4	0.1	4.71284e+07	1.20578
35 (up)	3885.99	0.01	3.88599e+07	1.24256
35 (down)	4486.74	0.01	4.48674e+07	1.29083
36 (up)	42442.9	0.2	21221432	1.17547
36 (down)	62449.5	0.2	3.12247e+07	1.19408
37 (up)	2.30293e+07	50.3	4.5784e+07	1.28958
37 (down)	2.16375e+07	51.2	4.22607e+07	1.26741
38 (up)	4.0382e+07	63	6.40984e+07	outlier
38 (down)	3.28377e+07	63.9	51389213	outlier
39 (up)	3.65378e+07	62.9	5.80888e+07	outlier
39 (down)	2.84087e+07	62.8	4.52368e+07	1.27843
40 (up)	4.32116e+07	68.9	6.27165e+07	1.28799
40 (down)	3.53994e+07	65.7	5.38804e+07	1.28968
41 (up)	2.3817e+07	50.3	4.73499e+07	outlier
41 (down)	1.39449e+07	49.6	2.81148e+07	1.31003
42 (up)	4.05338e+07	outlier	49491840	1.25973
42 (down)	4.8789e+07	outlier	5.51288e+07	1.261
43 (up)	2.93213e+07	49.8	5.8878e+07	1.29264
43 (down)	1.96305e+07	47.8	4.10679e+07	1.26876
44 (up)	3.59746e+07	65.4	5.50071e+07	1.2717
44 (down)	2.48882e+07	66.6	3.73696e+07	outlier
45 (up)	2.3966e+07	63.3	3.7861e+07	1.30701
45 (down)	2.20361e+07	62.9	3.50336e+07	1.32045
46 (up)	2.92721e+07	59	4.96138e+07	1.28431
46 (down)	1.56233e+07	59.7	26169691	1.27993
47 (up)	2.86726e+07	50	5.73452e+07	1.29633
47 (down)	1.94695e+07	49.5	3.93324e+07	1.32511
48 (up)	3.75288e+07	79.6	47146708	1.27171
48 (down)	3.18405e+07	80.5	3.95534e+07	1.293

## Sheet: Sheet1
	before outliers were removed		Whole slide - Quantitative Image Analysis
Image name	Steatosis area (µm²)	Steatosis area (%)	Total tissue area (𝝻𝐦²)	Fibrosis area (%)
1 (up)	38255.7	0.07	54651057	1.18012
1 (down)	27796.4	0.09	3.08849e+07	1.12526
2 (up)	42779.3	0.08	53474064	1.19409
2 (down)	42173.1	0.09	4.6859e+07	1.12549
3 (up)	38428.7	0.1	3.84287e+07	1.11711
3 (down)	47267.5	0.1	4.72675e+07	1.16777
4 (up)	51994.5	0.1	5.19945e+07	1.1448
4 (down)	45574.4	0.1	4.55744e+07	1.17384
5 (up)	43717.8	0.1	4.37178e+07	1.15552
5 (down)	39798	0.1	39797965	1.15079
6 (up)	141752	0.3	4.72506e+07	1.12952
6 (down)	122080	0.3	4.06935e+07	1.14575
7 (up)	30423.7	0.1	3.04237e+07	1.09573
7 (down)	28882.6	0.1	2.88826e+07	1.10592
8 (up)	35021	0.09	3.89122e+07	1.07771
8 (down)	27967.8	0.09	3.10753e+07	1.07888
9 (up)	87961.4	0.2	4.39807e+07	1.06601
9 (down)	74721.1	0.2	3.73605e+07	1.07823
10 (up)	73855.2	0.2	3.69276e+07	1.06474
10 (down)	68976.5	0.2	3.44883e+07	1.07294
11 (up)	36074.5	0.09	4.00828e+07	1.09063
11 (down)	39512.3	0.1	3.95123e+07	1.07723
12 (up)	40134.9	0.1	4.01349e+07	1.04072
12 (down)	38777	0.1	3.8777e+07	1.02704
13 (up)	2.85993e+07	62.2	4.59795e+07	1.10785
13 (down)	3.12847e+07	60.5	5.17103e+07	1.10249
14 (up)	4.24051e+07	78.6	5.39505e+07	1.17025
14 (down)	3.59551e+07	79.2	4.53978e+07	1.1244
15 (up)	4.02617e+07	81.3	4.95224e+07	1.21354
15 (down)	5.02148e+07	80.9	6.20702e+07	1.17375
16 (up)	4.63598e+07	77.7	5.96651e+07	1.18341
16 (down)	4.04947e+07	80.3	5.04292e+07	1.1942
17 (up)	5.18068e+07	83.1	62342728	1.14659
17 (down)	3.73066e+07	80.9	4.61145e+07	1.09461
18 (up)	3.35306e+07	73.2	45806841	1.08074
18 (down)	3.4266e+07	75.5	4.53854e+07	1.09445
19 (up)	1.78086e+07	46.6	3.8216e+07	1.15059
19 (down)	3.08966e+07	50.3	6.14247e+07	1.07842
20 (up)	2.99002e+07	53.6	5.5784e+07	1.05453
20 (down)	2.26047e+07	55.7	4.05829e+07	1.10431
21 (up)	2.04251e+07	52	3.9279e+07	1.09707
21 (down)	2.94237e+07	54.4	5.40876e+07	1.04595
22 (up)	2.10717e+07	42	5.01706e+07	1.11829
22 (down)	1.62371e+07	39.3	4.13158e+07	1.09951
23 (up)	2.67882e+07	50.9	5.26291e+07	1.05633
23 (down)	2.31704e+07	51.2	45254730	1.02423
24 (up)	4.26591e+07	68.4	6.23672e+07	1.1448
24 (down)	5.45016e+07	70.2	7.76377e+07	1.11685
Image name	Steatosis area (µm²)	Steatosis area (%)	Total tissue area (𝝻𝐦²)	Fibrosis area (%)
25 (up)	44955.9	0.2	22477968	1.21486
25 (down)	56860.8	0.1	5.68608e+07	1.24277
26 (up)	33203.7	0.1	3.32037e+07	1.25973
26 (down)	57307	0.1	5.7307e+07	1.23234
27 (up)	101097	0.2	5.05486e+07	1.2992
27 (down)	62713.5	0.1	62713517	1.20348
28 (up)	2768.24	0.01	27682415	1.30335
28 (down)	3568.1	0.01	3.5681e+07	1.27381
29 (up)	2.55881e+06	7.3	35052142	1.28138
29 (down)	4.47674e+06	7.3	6.13252e+07	1.25994
30 (up)	81304.6	0.2	4.06523e+07	1.30042
30 (down)	102428	0.3	3.41426e+07	1.29047
31 (up)	5.09623e+06	9.1	56002541	1.26166
31 (down)	2.58412e+06	5.3	4.87569e+07	1.29145
32 (up)	46596.8	0.1	4.65968e+07	1.27361
32 (down)	45576.7	0.1	4.55767e+07	1.29062
33 (up)	112754	0.2	5.63772e+07	1.37769
33 (down)	89737	0.2	4.48685e+07	1.30319
34 (up)	49405.8	0.1	4.94058e+07	1.12363
34 (down)	47128.4	0.1	4.71284e+07	1.20578
35 (up)	3885.99	0.01	3.88599e+07	1.24256
35 (down)	4486.74	0.01	4.48674e+07	1.29083
36 (up)	42442.9	0.2	21221432	1.17547
36 (down)	62449.5	0.2	3.12247e+07	1.19408
37 (up)	2.30293e+07	50.3	4.5784e+07	1.28958
37 (down)	2.16375e+07	51.2	4.22607e+07	1.26741
38 (up)	4.0382e+07	63	6.40984e+07	1.49711
38 (down)	3.28377e+07	63.9	51389213	1.22576
39 (up)	3.65378e+07	62.9	5.80888e+07	1.36077
39 (down)	2.84087e+07	62.8	4.52368e+07	1.27843
40 (up)	4.32116e+07	68.9	6.27165e+07	1.28799
40 (down)	3.53994e+07	65.7	5.38804e+07	1.28968
41 (up)	2.3817e+07	50.3	4.73499e+07	1.32819
41 (down)	1.39449e+07	49.6	2.81148e+07	1.31003
42 (up)	4.05338e+07	81.9	49491840	1.25973
42 (down)	4.8789e+07	88.5	5.51288e+07	1.261
43 (up)	2.93213e+07	49.8	5.8878e+07	1.29264
43 (down)	1.96305e+07	47.8	4.10679e+07	1.26876
44 (up)	3.59746e+07	65.4	5.50071e+07	1.2717
44 (down)	2.48882e+07	66.6	3.73696e+07	1.20934
45 (up)	2.3966e+07	63.3	3.7861e+07	1.30701
45 (down)	2.20361e+07	62.9	3.50336e+07	1.32045
46 (up)	2.92721e+07	59	4.96138e+07	1.28431
46 (down)	1.56233e+07	59.7	26169691	1.27993
47 (up)	2.86726e+07	50	5.73452e+07	1.29633
47 (down)	1.94695e+07	49.5	3.93324e+07	1.32511
48 (up)	3.75288e+07	79.6	47146708	1.27171
48 (down)	3.18405e+07	80.5	3.95534e+07	1.293
