# Supplementary material for: Age-dependent sex difference of non-alcoholic fatty liver disease in TSOD and db/db mice
Source: PLoS One. 2022 Dec 14;17(12):e0278580. doi: 10.1371/journal.pone.0278580 (PMC9750023; doi:10.1371/journal.pone.0278580)
Supplement: S9 Table — (XLSX) [file pone.0278580.s010.xlsx]

## Sheet: fgf21
	Sample Name	Position	Gene Name	Cq					ΔCq	Av.	ΔΔCq （ΔCq-ΔCq cont.)	Rel. to cont	ftest	ttest	TSOD M 3m	1		0.00262159
TSOD M 3m	1	A1	fgf21	31.6		A1	bACT	28.33	3.27	2.67333	0	1			TSOD F 3m	3.16748	0.0899392
	2	A2	fgf21	31.91		A2	bACT	29.15	2.76						db/db M 3m	1		0.0740012
	3	A3	fgf21	32.65		A3	bACT	29.11	3.54						db/db F 3m	1.93545	0.158626
	4	A4	fgf21	30.38		A4	bACT	28.26	2.12						TSOD M 9m	1		0.00288297
	5	A5	fgf21	29.92		A5	bACT	28.89	1.03						TSOD F 9m	3.01397	0.424234
	6	A6	fgf21	31.58		A6	bACT	28.26	3.32						db/db M 9m	1		0.0211235
TSOD F 3m	7	B1	fgf21	29.8		B1	bACT	28.41	1.39	1.01	-1.66333	3.16748	0.0899392	0.00262159	db/db F 9m	2.72074	0.591184
	8	B2	fgf21	29.34		B2	bACT	28.57	0.77
	9	B3	fgf21	28.75		B3	bACT	27.87	0.88
	10	B4	fgf21	29.76		B4	bACT	28.97	0.79
	11	B5	fgf21	28.77		B5	bACT	28.26	0.51
	12	B6	fgf21	29.4		B6	bACT	27.81	1.59
db/db M 3m	13	C1	fgf21	34.47		C1	bACT	27.85	6.62	6.18667	0	1
	14	C2	fgf21	34.87		C2	bACT	28.43	6.44
	15	C3	fgf21	33.14		C3	bACT	28.4	4.74
	16	C4	fgf21	33.82		C4	bACT	28.42	5.4
	17	C5	fgf21	34.51		C5	bACT	28.47	6.04
	18	C6	fgf21	36.68		C6	bACT	28.8	7.88
db/db F 3m	19	D1	fgf21	33.35		D1	bACT	27.32	6.03	5.234	-0.952667	1.93545	0.158626	0.0740012
	20	D2	fgf21	34.25		D2	bACT	28.83	5.42
	21	D3	fgf21	32.86		D3	bACT	28.26	4.6
	22	D4	fgf21	33.75		D4	bACT	28.72	5.03
	23	D5	fgf21	33.38		D5	bACT	28.72	4.66
	24	D6	fgf21	33.86		D6	bACT	28.4	5.46
TSOD M 9m	25	E1	fgf21	29.94		E1	bACT	28.54	1.4	2.33167	0	1
	26	E2	fgf21	31.39		E2	bACT	28.34	3.05
	27	E3	fgf21	30.23		E3	bACT	28.14	2.09
	28	E4	fgf21	29.78		E4	bACT	28.34	1.44
	29	E5	fgf21	32.09		E5	bACT	28.54	3.55
	30	E6	fgf21	30.32		E6	bACT	27.86	2.46
TSOD F 9m	31	F1	fgf21	29.23		F1	bACT	28.22	1.01	0.74	-1.59167	3.01397	0.424234	0.00288297
	32	F2	fgf21	29.36		F2	bACT	29.12	0.24
	33	F3	fgf21	28.75		F3	bACT	28.51	0.24
	34	F4	fgf21	29.45		F4	bACT	27.96	1.49
	35	F5	fgf21	28.9		F5	bACT	27.91	0.99
	36	F6	fgf21	29.28		F6	bACT	29.31	-0.03
db/db M 9m	37	G1	fgf21	32.19		G1	bACT	28.92	3.27	3.56	0	1
	38	G2	fgf21	30.75		G2	bACT	27.32	3.43
	39	G3	fgf21	34.36		G3	bACT	28.86	5.5
	40	G4	fgf21	31.89		G4	bACT	29.31	2.58
	41	G5	fgf21	32.99		G5	bACT	28.75	4.24
	42	G6	fgf21	31.12		G6	bACT	28.78	2.34
db/db F 9m	43	H1	fgf21	31.06		H1	bACT	27.6	3.46	2.116	-1.444	2.72074	0.591184	0.0211235
	44	H2	fgf21	30.5		H2	bACT	28.15	2.35
	45	H3	fgf21	29.87		H3	bACT	27.92	1.95
	46	H4	fgf21	30.47		H4	bACT	29.55	0.92
	47	H5	fgf21	30.64		H5	bACT	29.2	1.44
	48	H6	fgf21	30.65		H6	bACT	29.27	1.38
	H2O(RT+)	H7	fgf21	-		H7	bACT	-
	H2O(RT-)	H8	fgf21	-		H8	bACT	-

## Sheet: ppara (2)
	Sample Name	Position	Gene Name	Cq					ΔCq	Av.	ΔΔCq （ΔCq-ΔCq cont.)	Rel. to cont	ftest	ttest
TSOD M 3m	1	A1	ppara	32.7		A1	bACT	28.57	4.13	4.92667	0	1			TSOD M 3m	1		0.841343
	2	A2	ppara	35.25		A2	bACT	29.22	6.03						TSOD F 3m	0.761368	0.371503
	3	A3	ppara	31.52		A3	bACT	28.98	2.54						db/db M 3m	1		0.142927
	4	A4	ppara	34.14		A4	bACT	28.16	5.98						db/db F 3m	0.418027	0.000808017
	5	A5	ppara	34.8		A5	bACT	28.73	6.07						TSOD M 9m	1		0.0843085
	6	A6	ppara	33.3		A6	bACT	28.49	4.81						TSOD F 9m	3.37292	0.590651
TSOD F 3m	7	B1	ppara	35.09		B1	bACT	28.2	6.89	5.32	0.393333	0.761368	0.371503	0.841343	db/db M 9m	1		0.516152
	8	B2	ppara	35.39		B2	bACT	28.63	6.76						db/db F 9m	0.782412	0.380236
	9	B3	ppara	29.65		B3	bACT	27.99	1.66
	10	B4	ppara	32.19		B4	bACT	28.73	3.46
	11	B5	ppara	31.16		B5	bACT	27.75	3.41
	12	B6	ppara	34.03		B6	bACT	27.95	6.08
db/db M 3m	13	C1	ppara	33.94		C1	bACT	28	5.94	4.45	0	1
	14	C2	ppara	30.86		C2	bACT	28.5	2.36
	15	C3	ppara	33.95		C3	bACT	28.73	5.22
	17	C5	ppara	31.79		C5	bACT	28.51	3.28
	18	C6	ppara	34.49		C6	bACT	29.04	5.45
db/db F 3m	19	D1	ppara	33.19		D1	bACT	27.55	5.64	5.70833	1.25833	0.418027	0.000808017	0.142927
	20	D2	ppara	34.49		D2	bACT	28.41	6.08
	21	D3	ppara	34.51		D3	bACT	28.61	5.9
	22	D4	ppara	34.22		D4	bACT	28.67	5.55
	23	D5	ppara	34.28		D5	bACT	28.77	5.51
	24	D6	ppara	34.05		D6	bACT	28.48	5.57
TSOD M 9m	25	E1	ppara	36.07		E1	bACT	28.13	7.94	6.46	0	1
	26	E2	ppara	32.74		E2	bACT	28.06	4.68
	27	E3	ppara	34.97		E3	bACT	28.31	6.66
	28	E4	ppara	34.42		E4	bACT	28.3	6.12
	30	E6	ppara	34.85		E6	bACT	27.95	6.9
TSOD F 9m	31	F1	ppara	34.33		F1	bACT	28.26	6.07	4.706	-1.754	3.37292	0.590651	0.0843085
	32	F2	ppara	34.31		F2	bACT	29.37	4.94
	33	F3	ppara	33.41		F3	bACT	28.29	5.12
	34	F4	ppara	33.95		F4	bACT	27.89	6.06
	35	F5	ppara	32.55		F5	bACT	27.81	4.74
	36	F6	ppara	30.62		F6	bACT	28.9	1.72
db/db M 9m	37	G1	ppara	32.82		G1	bACT	28.86	3.96	2.74	0	1
	38	G2	ppara	28.96		G2	bACT	27.35	1.61
	39	G3	ppara	34.69		G3	bACT	28.86	5.83
	40	G4	ppara	31.83		G4	bACT	29.12	2.71
	41	G5	ppara	31.91		G5	bACT	28.7	3.21
	42	G6	ppara	27.72		G6	bACT	28.6	-0.88
db/db F 9m	43	H1	ppara	30.85		H1	bACT	27.62	3.23	3.094	0.354	0.782412	0.380236	0.516152
	44	H2	ppara	33.12		H2	bACT	28.07	5.05
	45	H3	ppara	30.36		H3	bACT	27.89	2.47
	46	H4	ppara	34.99		H4	bACT	29.55	5.44
	47	H5	ppara	32.3		H5	bACT	29.16	3.14
	48	H6	ppara	30.83		H6	bACT	29.25	1.58
	H2O(RT+)	H7	ppara	-		H7	bACT	-
	H2O(RT-)	H8	ppara	-		H8	bACT	-
