# Supplementary material for: Age-dependent sex difference of non-alcoholic fatty liver disease in TSOD and db/db mice
Source: PLoS One. 2022 Dec 14;17(12):e0278580. doi: 10.1371/journal.pone.0278580 (PMC9750023; doi:10.1371/journal.pone.0278580)
Supplement: S10 Table — (XLSX) [file pone.0278580.s011.xlsx]

## Sheet: Sheet3
	Sample Name	Position	Gene Name	Cq					ΔCq	Av.	ΔΔCq （ΔCq-ΔCq cont.)	Rel. to cont	ftest	ttest
TSOD M 3m	1	A1	MyD88	33.58		A1	bACT	28.88	4.7	5.36833	0	1				TSOD M 3m	0	1		0.584323
	2	A2	MyD88	34.08		A2	bACT	29.83	4.25							TSOD F 3m	0.401667	0.756983	0.106302
	3	A3	MyD88	34.36		A3	bACT	29.58	4.78							db/db M 3m	0	1		0.474575
	4	A4	MyD88	33.84		A4	bACT	28.58	5.26							db/db F 3m	-0.188333	1.13945	0.935159
	5	A5	MyD88	37.08		A5	bACT	28.88	8.2							TSOD M 9m	0	1		0.496511
	6	A6	MyD88	33.67		A6	bACT	28.65	5.02							TSOD F 9m	0.305	0.809442	0.0811681
TSOD F 3m	7	B1	MyD88	33.61		B1	bACT	28.6	5.01	5.77	0.401667	0.756983	0.106302	0.584323		db/db M 9m	0	1		0.665428
	8	B2	MyD88	33.99		B2	bACT	28.78	5.21							db/db F 9m	0.137667	0.908988	0.382456
	9	B3	MyD88	34.07		B3	bACT	28.54	5.53
	10	B4	MyD88	36.03		B4	bACT	29.31	6.72
	11	B5	MyD88	34		B5	bACT	28.34	5.66
	12	B6	MyD88	34.73		B6	bACT	28.48	6.25
db/db M 3m	13	C1	MyD88	34.58		C1	bACT	28.5	6.08	6.34833	0	1
	14	C2	MyD88	35.64		C2	bACT	29.43	6.21
	15	C3	MyD88	35.48		C3	bACT	29.24	6.24
	16	C4	MyD88	34.86		C4	bACT	28.92	5.94
	17	C5	MyD88	35.55		C5	bACT	29.83	5.72
	18	C6	MyD88	37.66		C6	bACT	29.76	7.9
db/db F 3m	19	D1	MyD88	33.53		D1	bACT	27.99	5.54	6.16	-0.188333	1.13945	0.935159	0.474575
	20	D2	MyD88	34.6		D2	bACT	28.93	5.67
	21	D3	MyD88	36.24		D3	bACT	28.97	7.27
	22	D4	MyD88	34.62		D4	bACT	29.31	5.31
	23	D5	MyD88	34.79		D5	bACT	29.07	5.72
	24	D6	MyD88	35.46		D6	bACT	28.86	6.6
TSOD M 9m	25	E1	MyD88	33.85		E1	bACT	28.82	5.03	5.015	0	1
	26	E2	MyD88	33.49		E2	bACT	28.54	4.95
	27	E3	MyD88	33.3		E3	bACT	28.92	4.38
	28	E4	MyD88	33.74		E4	bACT	28.85	4.89
	29	E5	MyD88	34.35		E5	bACT	28.98	5.37
	30	E6	MyD88	33.91		E6	bACT	28.44	5.47
TSOD F 9m	31	F1	MyD88	33.01		F1	bACT	28.75	4.26	5.32	0.305	0.809442	0.0811681	0.496511
	32	F2	MyD88	34.61		F2	bACT	29.77	4.84
	33	F3	MyD88	34.16		F3	bACT	28.94	5.22
	34	F4	MyD88	33.96		F4	bACT	28.54	5.42
	35	F5	MyD88	33.35		F5	bACT	28.27	5.08
	36	F6	MyD88	36.49		F6	bACT	29.49	7
db/db M 9m	37	G1	MyD88	35.21		G1	bACT	29.23	5.98	5.12833	0	1
	38	G2	MyD88	33.2		G2	bACT	27.88	5.32
	39	G3	MyD88	34.21		G3	bACT	29.22	4.99
	40	G4	MyD88	34.21		G4	bACT	29.6	4.61
	41	G5	MyD88	34.33		G5	bACT	29.1	5.23
	42	G6	MyD88	33.96		G6	bACT	29.32	4.64
db/db F 9m	43	H1	MyD88	33.39		H1	bACT	28.09	5.3	5.266	0.137667	0.908988	0.382456	0.665428
	44	H2	MyD88	35.25		H2	bACT	28.57	6.68
	45	H3	MyD88	33.17		H3	bACT	28.3	4.87
	46	H4	MyD88	35.35		H4	bACT	29.9	5.45
	47	H5	MyD88	34.7		H5	bACT	29.61	5.09
	48	H6	MyD88	33.93		H6	bACT	29.54	4.39
	H2O(RT+)	H7	MyD88	-		H7	bACT	-
	H2O(RT-)	H8	MyD88	-		H8	bACT	-
