# Supplementary material for: Age-dependent sex difference of non-alcoholic fatty liver disease in TSOD and db/db mice
Source: PLoS One. 2022 Dec 14;17(12):e0278580. doi: 10.1371/journal.pone.0278580 (PMC9750023; doi:10.1371/journal.pone.0278580)
Supplement: S11 Table — (XLSX) [file pone.0278580.s012.xlsx]

## Sheet: 再
	Sample Name	Position	Gene Name	Cq					ΔCq	Av.	ΔΔCq （ΔCq-ΔCq cont.)	Rel. to cont	ftest	ttest	TSOD M 3m	1		0.935801
TSOD M 3m	1	A1	PPARg	35.17		A1	bACT	28.61	6.56	5.416	0	1			TSOD F 3m	1.17121	0.843798
	3	A3	PPARg	33.58		A3	bACT	28.68	4.9						db/db M 3m	1		0.277574
	4	A4	PPARg	32.52		A4	bACT	28.14	4.38						db/db F 3m	0.817713	0.222155
	5	A5	PPARg	34.15		A5	bACT	28.79	5.36						TSOD M 9m	1		0.0675138
	6	A6	PPARg	34.21		A6	bACT	28.33	5.88						TSOD F 9m	1.2681	0.00905139
TSOD F 3m	7	B1	PPARg	33.72		B1	bACT	28	5.72	5.188	-0.228	1.17121	0.843798	0.935801	db/db M 9m	1		0.453202
	8	B2	PPARg	33.37		B2	bACT	28.3	5.07						db/db F 9m	1.1972	0.655736
	9	B3	PPARg	34.74		B3	bACT	27.94	6.8
	10	B4	PPARg	33.48		B4	bACT	28.2	5.28
	11	B5	PPARg	32.16		B5	bACT	27.7	4.46
	12	B6	PPARg	33.39		B6	bACT	27.98	5.41
db/db M 3m	13	C1	PPARg	30.28		C1	bACT	27.55	2.73	3.14167	0	1
	14	C2	PPARg	30.84		C2	bACT	28.02	2.82
	15	C3	PPARg	31.12		C3	bACT	27.93	3.19
	16	C4	PPARg	31.59		C4	bACT	28	3.59
	17	C5	PPARg	31.38		C5	bACT	28.21	3.17
	18	C6	PPARg	31.93		C6	bACT	28.58	3.35
db/db F 3m	19	D1	PPARg	30.44		D1	bACT	27.35	3.09	3.432	0.290333	0.817713	0.222155	0.277574
	20	D2	PPARg	31.48		D2	bACT	28.54	2.94
	21	D3	PPARg	31.46		D3	bACT	28.55	2.91
	22	D4	PPARg	32.71		D4	bACT	29.15	3.56
	23	D5	PPARg	32.96		D5	bACT	29.1	3.86
	24	D6	PPARg	33.52		D6	bACT	29.16	4.36
TSOD M 9m	25	E1	PPARg	32.62		E1	bACT	28.19	4.43	4.14667	0	1
	26	E2	PPARg	32.28		E2	bACT	28.13	4.15
	27	E3	PPARg	32.15		E3	bACT	28.69	3.46
	28	E4	PPARg	32.36		E4	bACT	28.24	4.12
	29	E5	PPARg	32.92		E5	bACT	28.59	4.33
	30	E6	PPARg	32.46		E6	bACT	28.07	4.39
TSOD F 9m	31	F1	PPARg	31.72		F1	bACT	28.04	3.68	3.804	-0.342667	1.2681	0.00905139	0.0675138
	32	F2	PPARg	32.93		F2	bACT	29.21	3.72
	33	F3	PPARg	32.19		F3	bACT	28.38	3.81
	34	F4	PPARg	31.91		F4	bACT	28.02	3.89
	35	F5	PPARg	31.74		F5	bACT	27.83	3.91
	36	F6	PPARg	32.94		F6	bACT	29.12	3.82
db/db M 9m	37	G1	PPARg	31.6		G1	bACT	28.85	2.75	3.15167	0	1
	38	G2	PPARg	30.04		G2	bACT	27.52	2.52
	39	G3	PPARg	33.77		G3	bACT	28.85	4.92
	40	G4	PPARg	31.75		G4	bACT	29.08	2.67
	41	G5	PPARg	32.01		G5	bACT	28.62	3.39
	42	G6	PPARg	31.3		G6	bACT	28.64	2.66
db/db F 9m	43	H1	PPARg	30.26		H1	bACT	27.53	2.73	2.892	-0.259667	1.1972	0.655736	0.453202
	44	H2	PPARg	30.85		H2	bACT	28.08	2.77
	45	H3	PPARg	30.71		H3	bACT	27.6	3.11
	46	H4	PPARg	31.96		H4	bACT	29.77	2.19
	47	H5	PPARg	33.26		H5	bACT	29.27	3.99
	48	H6	PPARg	31.24		H6	bACT	29.38	1.86
	H2O(RT+)	H7	PPARg	-		H7	bACT	37.76
	H2O(RT-)	H8	PPARg	-		H8	bACT	-
