# Supplementary material for: Age-dependent sex difference of non-alcoholic fatty liver disease in TSOD and db/db mice
Source: PLoS One. 2022 Dec 14;17(12):e0278580. doi: 10.1371/journal.pone.0278580 (PMC9750023; doi:10.1371/journal.pone.0278580)
Supplement: S12 Table — (XLSX) [file pone.0278580.s013.xlsx]

## Sheet: Average (2)
	after outliers were removed
				first time	second time	ave	AVE	SD
	3-month-old	TSOD♂	1	19.0051	17.7225	18.3638	24.3363	4.20776
			2	23.852	29.2408	26.5464
			3	29.9745	28.9791	29.4768
			4	16.7092	24.267	20.4881
			5	22.0663	26.3613	24.2138
			6	24.6173	29.2408	26.9291
		TSOD♀	7	16.4541	16.1518	16.303	21.5521	3.76949
			8	18.2398	20.3403	19.2901
			9	15.9439	28.4555	22.1997
			10	16.199	27.1466	21.6728
			11	27.1684	28.1937	27.681
			12	18.4949	25.8377	22.1663
		db/db ♂	13	60.8418	61.7016	61.2717	89.8507	20.1742
			14	89.6684	98.8743	94.2714
			15	121.556	121.911	121.734
			16	78.9541	75.0524	77.0032
			17	93.75	93.9005	93.8253
			18	89.6684	92.3298	90.9991
		db/db ♀	19	62.3724	64.8429	63.6077	59.7645	6.91056
			20	53.4439	54.1099	53.7769
			21	47.5765	60.6545	54.1155
			22	84.3112	88.6649	outlier
			23	60.5867	74.5288	67.5578
			24	114.413	130.026	outlier
	9-month-old	TSOD♂	25	15.6888	18.2461	16.9674	25.7544	6.78366
			26	31.5051	35	33.2526
			27	16.4541	28.4555	22.4548
			28	24.1071	23.4817	23.7944
			29	34.0561	35	34.5281
			30	24.3622	22.6963	23.5293
		TSOD♀	31	36.6071	39.4503	38.0287	34.4125	2.39875
			32	30.7398	33.4293	32.0846
			33	30.9949	35.2618	33.1283
			34	31.5051	39.712	35.6086
			35	34.5663	31.8586	33.2125
			36	26.4031	26.0995	outlier
		db/db ♂	37	60.5867	65.1047	62.8457	92.1471	26.1617
			38	113.903	114.581	114.242
			39	64.6684	75.8377	70.253
			40	111.607	124.267	117.937
			41	78.9541	65.6283	72.2912
			42	122.066	108.56	115.313
		db/db ♀	43	59.3112	81.3351	outlier	54.532	1.43938
			44	40.1786	46.5183	outlier
			45	52.6786	56.7277	54.7032
			46	49.8724	55.9424	52.9074
			47	54.9745	57.7749	56.3747
			48	55.4847	52.801	54.1429

## Sheet: First time
	Result																						Date:	2022-09-24 16:08:00
		Wavelength :		600														Sequence Name			Untitle-1
	Well	1	2	3	4	5	6	7	8	9	10	11	12					Plate Type			96 - Generic plate 8*12 size plate
	A	0.059	0.14	0.183	0.152	0.127	0.13	0.199	0.059	0	0	0	0					Read Type			End Point
	B	0.183	0.13	0.128	0.172	0.209	0.187	0.201	0.165	0	0	0	0					WavelengthCnt			1
	C	0.262	0.304	0.542	0.433	0.303	0.319	0.375	0.252	0	0	0	0
	D	0.368	0.31	0.252	0.303	0.298	0.272	0.281	0.353	0	0	0	0					Result
	E	0.678	0.159	0.131	0.162	0.189	0.16	0.161	0.626	0	0	0	0						Wavelength :		600
	F	0.06	0.137	0.129	0.138	0.186	0.189	0.169	0	0	0	0	0					Well	1	2	3	4	5	6	7	8	9	10	11	12
	G	0.396	0.417	0.375	0.417	0.512	0.503	0.544	0	0	0	0	0					A	0.059	0.14	0.183	0.152	0.127	0.13	0.199	0.059	0	0	0	0
	H	0	0.275	0.396	0.514	0.223	0.261	0.283	0	0	0	0	0					B	0.183	0.13	0.128	0.172	0.209	0.187	0.201	0.165	0	0	0	0
																		C	0.262	0.304	0.542	0.433	0.303	0.319	0.375	0.252	0	0	0	0
																		D	0.368	0.31	0.252	0.303	0.298	0.272	0.281	0.353	0	0	0	0
		0	0.059	0.059	0.059													E	0.678	0.159	0.131	0.162	0.189	0.16	0.161	0.626	0	0	0	0
		5	0.183	0.165	0.174													F	0.06	0.137	0.129	0.138	0.186	0.189	0.169	0	0	0	0	0
		10	0.262	0.252	0.257													G	0.396	0.417	0.375	0.417	0.512	0.503	0.544	0	0	0	0	0
		15	0.368	0.353	0.3605													H	0	0.275	0.396	0.514	0.223	0.261	0.283	0	0	0	0	0
		30	0.678	0.626	0.652
				Abs	µg in 2µl	mg/ 1g liver	AVE	SD
	3-month-old	TSOD♂	1	0.14	3.80102	19.0051	22.7041	4.64468
			2	0.159	4.77041	23.852
			3	0.183	5.9949	29.9745
			4	0.131	3.34184	16.7092
			5	0.152	4.41327	22.0663
			6	0.162	4.92347	24.6173
		TSOD♀	7	0.13	3.29082	16.4541	18.75	4.26257
			8	0.137	3.64796	18.2398
			9	0.128	3.18878	15.9439
			10	0.129	3.2398	16.199
			11	0.172	5.43367	27.1684
			12	0.138	3.69898	18.4949
		db/db ♂	13	0.304	12.1684	60.8418	89.0731	19.8853
			14	0.417	17.9337	89.6684
			15	0.542	24.3112	121.556
			16	0.375	15.7908	78.9541
			17	0.433	18.75	93.75
			18	0.417	17.9337	89.6684
		db/db ♀	19	0.31	12.4745	62.3724	70.4507	24.8991
			20	0.275	10.6888	53.4439
			21	0.252	9.51531	47.5765
			22	0.396	16.8622	84.3112
			23	0.303	12.1173	60.5867
			24	0.514	22.8827	114.413
	9-month-pld	TSOD♂	25	0.127	3.13776	15.6888	24.3622	7.52097
			26	0.189	6.30102	31.5051
			27	0.13	3.29082	16.4541
			28	0.16	4.82143	24.1071
			29	0.199	6.81122	34.0561
			30	0.161	4.87245	24.3622
		TSOD♀	31	0.209	7.32143	36.6071	31.8027	3.51418
			32	0.186	6.14796	30.7398
			33	0.187	6.19898	30.9949
			34	0.189	6.30102	31.5051
			35	0.201	6.91327	34.5663
			36	0.169	5.28061	26.4031
		db/db ♂	37	0.303	12.1173	60.5867	91.9643	27.1004
			38	0.512	22.7806	113.903
			39	0.319	12.9337	64.6684
			40	0.503	22.3214	111.607
			41	0.375	15.7908	78.9541
			42	0.544	24.4133	122.066
		db/db ♀	43	0.298	11.8622	59.3112	52.0833	6.62021
			44	0.223	8.03571	40.1786
			45	0.272	10.5357	52.6786
			46	0.261	9.97449	49.8724
			47	0.281	10.9949	54.9745
			48	0.283	11.0969	55.4847

## Sheet: Second time
	Result
		Wavelength :		600														WSL-2300 Measurement Data
	Well	1	2	3	4	5	6	7	8	9	10	11	12										Date:	2022-09-24 17:30:00
	A	0.06	0.127	0.17	0.16	0.129	0.168	0.193	0.062	0	0	0	0					Sequence Name			Untitle-1
	B	0.163	0.121	0.168	0.167	0.21	0.194	0.181	0.147	0	0	0	0					Plate Type			96 - Generic plate 8*12 size plate
	C	0.246	0.295	0.525	0.418	0.308	0.349	0.31	0.262	0	0	0	0					Read Type			End Point
	D	0.349	0.307	0.291	0.344	0.37	0.276	0.28	0.322	0	0	0	0					WavelengthCnt			1
	E	0.666	0.171	0.152	0.171	0.193	0.149	0.146	0.603	0	0	0	0
	F	0	0.137	0.163	0.158	0.187	0.211	0.159	0	0	0	0	0					Result
	G	0	0.437	0.346	0.412	0.497	0.534	0.474	0	0	0	0	0						Wavelength :		600
	H	0	0.266	0.398	0.556	0.237	0.273	0.261	0	0	0	0	0					Well	1	2	3	4	5	6	7	8	9	10	11	12
																		A	0.06	0.127	0.17	0.16	0.129	0.168	0.193	0.062	0	0	0	0
																		B	0.163	0.121	0.168	0.167	0.21	0.194	0.181	0.147	0	0	0	0
				OD														C	0.246	0.295	0.525	0.418	0.308	0.349	0.31	0.262	0	0	0	0
	0	0.06	0.062	0.061														D	0.349	0.307	0.291	0.344	0.37	0.276	0.28	0.322	0	0	0	0
	5	0.163	0.147	0.155														E	0.666	0.171	0.152	0.171	0.193	0.149	0.146	0.603	0	0	0	0
	10	0.246	0.262	0.254														F	0	0.137	0.163	0.158	0.187	0.211	0.159	0	0	0	0	0
	15	0.349	0.322	0.3355														G	0	0.437	0.346	0.412	0.497	0.534	0.474	0	0	0	0	0
	30	0.666	0.603	0.6345														H	0	0.266	0.398	0.556	0.237	0.273	0.261	0	0	0	0	0
					Abs	µg in 2µl	mg/ 1g liver	AVE	SD
		3-month-pld	TSOD♂	1	0.127	3.5445	17.7225	25.9686	4.50612
				2	0.171	5.84817	29.2408
				3	0.17	5.79581	28.9791
				4	0.152	4.8534	24.267
				5	0.16	5.27225	26.3613
				6	0.171	5.84817	29.2408
			TSOD♀	7	0.121	3.23037	16.1518	24.3543	4.99902
				8	0.137	4.06806	20.3403
				9	0.168	5.6911	28.4555
				10	0.163	5.42932	27.1466
				11	0.167	5.63874	28.1937
				12	0.158	5.16754	25.8377
			db/db ♂	13	0.295	12.3403	61.7016	90.6283	20.6861
				14	0.437	19.7749	98.8743
				15	0.525	24.3822	121.911
				16	0.346	15.0105	75.0524
				17	0.418	18.7801	93.9005
				18	0.412	18.466	92.3298
			db/db ♀	19	0.307	12.9686	64.8429	78.8045	27.8329
				20	0.266	10.822	54.1099
				21	0.291	12.1309	60.6545
				22	0.398	17.733	88.6649
				23	0.344	14.9058	74.5288
				24	0.556	26.0052	130.026
		9-month-old	TSOD♂	25	0.129	3.64921	18.2461	27.1466	6.89233
				26	0.193	7	35
				27	0.168	5.6911	28.4555
				28	0.149	4.69634	23.4817
				29	0.193	7	35
				30	0.146	4.53927	22.6963
			TSOD♀	31	0.21	7.89005	39.4503	34.3019	5.11287
				32	0.187	6.68586	33.4293
				33	0.194	7.05236	35.2618
				34	0.211	7.94241	39.712
				35	0.181	6.37173	31.8586
				36	0.159	5.2199	26.0995
			db/db ♂	37	0.308	13.0209	65.1047	92.3298	26.4753
				38	0.497	22.9162	114.581
				39	0.349	15.1675	75.8377
				40	0.534	24.8534	124.267
				41	0.31	13.1257	65.6283
				42	0.474	21.712	108.56
			db/db ♀	43	0.37	16.267	81.3351	58.5166	11.8969
				44	0.237	9.30366	46.5183
				45	0.276	11.3455	56.7277
				46	0.273	11.1885	55.9424
				47	0.28	11.555	57.7749
				48	0.261	10.5602	52.801

## Sheet: Average
	before outliers were removed
				First time	Second time	ave	AVE	SD
	3-month-pld	TSOD♂	1	19.0051	17.7225	18.3638	24.3363	4.20776
			2	23.852	29.2408	26.5464
			3	29.9745	28.9791	29.4768
			4	16.7092	24.267	20.4881
			5	22.0663	26.3613	24.2138
			6	24.6173	29.2408	26.9291
		TSOD♀	7	16.4541	16.1518	16.303	21.5521	3.76949
			8	18.2398	20.3403	19.2901
			9	15.9439	28.4555	22.1997
			10	16.199	27.1466	21.6728
			11	27.1684	28.1937	27.681
			12	18.4949	25.8377	22.1663
		db/db ♂	13	60.8418	61.7016	61.2717	89.8507	20.1742
			14	89.6684	98.8743	94.2714
			15	121.556	121.911	121.734
			16	78.9541	75.0524	77.0032
			17	93.75	93.9005	93.8253
			18	89.6684	92.3298	90.9991
		db/db ♀	19	62.3724	64.8429	63.6077	74.6276	26.2015
			20	53.4439	54.1099	53.7769
			21	47.5765	60.6545	54.1155
			22	84.3112	88.6649	86.4881
			23	60.5867	74.5288	67.5578
			24	114.413	130.026	122.22
	9-month-pld	TSOD♂	25	15.6888	18.2461	16.9674	25.7544	6.78366
			26	31.5051	35	33.2526
			27	16.4541	28.4555	22.4548
			28	24.1071	23.4817	23.7944
			29	34.0561	35	34.5281
			30	24.3622	22.6963	23.5293
		TSOD♀	31	36.6071	39.4503	38.0287	33.0523	3.96285
			32	30.7398	33.4293	32.0846
			33	30.9949	35.2618	33.1283
			34	31.5051	39.712	35.6086
			35	34.5663	31.8586	33.2125
			36	26.4031	26.0995	26.2513
		db/db ♂	37	60.5867	65.1047	62.8457	92.1471	26.1617
			38	113.903	114.581	114.242
			39	64.6684	75.8377	70.253
			40	111.607	124.267	117.937
			41	78.9541	65.6283	72.2912
			42	122.066	108.56	115.313
		db/db ♀	43	59.3112	81.3351	70.3232	55.3	8.68457
			44	40.1786	46.5183	43.3484
			45	52.6786	56.7277	54.7032
			46	49.8724	55.9424	52.9074
			47	54.9745	57.7749	56.3747
			48	55.4847	52.801	54.1429
