# Supplementary material for: Age-dependent sex difference of non-alcoholic fatty liver disease in TSOD and db/db mice
Source: PLoS One. 2022 Dec 14;17(12):e0278580. doi: 10.1371/journal.pone.0278580 (PMC9750023; doi:10.1371/journal.pone.0278580)
Supplement: S13 Table — (XLSX) [file pone.0278580.s014.xlsx]

## Sheet: Average (2)
	after outliers were removed
				First time	Second time
				㎎ in 1g liver	㎎ in 1g liver	ave	AVE	SD
	3-month-old	TSOD♂	1	9.70794	8.77509	9.24151	9.20845	1.01951
			2	10.5333	7.52941	9.03137
			3	9.51746	9.53633	9.5269
			4	9.9619	4.76125	7.36158
			5	9.77143	9.60554	9.68848
			6	10.0889	10.7128	10.4008
		TSOD♀	7	8.3746	8.08304	8.22882	8.8138	0.994443
			8	9.83492	7.94464	8.88978
			9	9.32698	7.18339	8.25519
			10	10.0254	5.10727	7.56633
			11	10.7873	9.46713	10.1272
			12	10.0254	9.60554	9.81547
		db/db ♂	13	10.4063	7.66782	9.03708	11.6713	2.88978
			14	11.3587	10.1592	10.7589
			15	19.4222	13.7578	16.59
			16	10.9778	6.83737	8.90757
			17	13.8984	12.3737	13.1361
			18	11.1683	12.0277	11.598
		db/db ♀	19	10.2794	7.04498	8.66217	8.80025	1.35957
			20	8.88254	8.91349	8.89802
			21	7.99365	5.24567	6.61966
			22	10.0254	9.25952	9.64246
			23	10.4063	9.95156	10.179
			24	19.3587	16.6644	outlier
	9-month-old	TSOD♂	25	9.77143	9.0519	9.41167	9.12055	1.19524
			26	8.12063	11.3356	9.72814
			27	8.24762	10.6436	9.44561
			28	8.18413	6.97578	7.57995
			29	10.6603	10.782	10.7212
			30	8.62857	7.04498	7.83678
		TSOD♀	31	10.9143	9.74394	outlier	7.96058	0.281801
			32	7.42222	8.91349	8.16786
			33	7.99365	8.01384	8.00375
			34	8.4381	8.01384	8.22597
			35	8.05714	6.97578	7.51646
			36	9.00952	6.76817	7.88884
		db/db ♂	37	9.64444	11.2664	10.4554	11.2207	1.89472
			38	13.5175	14.6574	14.0874
			39	9.32698	10.9204	10.1237
			40	11.4222	12.7889	12.1056
			41	10.7873	7.87543	9.33137
			42	30.7238	32.5813	outlier
		db/db ♀	43	9.77143	10.7128	10.2421	8.68575	1.08325
			44	7.80317	9.67474	8.73896
			45	9.32698	7.73702	8.532
			46	8.05714	5.6609	6.85902
			47	9.70794	7.87543	8.79168
			48	10.7873	7.11419	8.95074

## Sheet: First time
	Result
		Wavelength :		600
	Well	1	2	3	4	5	6	7	8	9										Cholesterol µg	Calibration curve 1	Calibration curve ２	AVE
	A	0.059	0.231	0.228	0.232	0.232	0.208	0.246	0.059	0.059										0	0.059	0.059	0.059
	B	0.211	0.21	0.225	0.248	0.25	0.204	0.205	0.203	0.205										3.4	0.211	0.203	0.207
	C	0.306	0.242	0.384	0.297	0.23	0.225	0.248	0.295	0.308										6.6	0.306	0.295	0.3005
	D	0.403	0.24	0.204	0.242	0.232	0.206	0.231	0.35	0.466										10	0.403	0.35	0.3765
	E	0.68	0.244	0.235	0.237	0.206	0.207	0.214	0.738	0.849										20	0.68	0.738	0.709
	F	0	0.233	0.236	0.236	0.195	0.211	0.22	0	0
	G	0	0.257	0.251	0.254	0.291	0.258	0.562	0	0
	H	0	0.218	0.236	0.383	0.201	0.205	0.248	0	0
				OD	µg in 0.5mg liver	㎎ in 1g liver㎎	AVE	SD
	3-month-old	TSOD♂	1	0.231	4.85397	9.70794	9.93016	0.356348
			2	0.244	5.26667	10.5333
			3	0.228	4.75873	9.51746
			4	0.235	4.98095	9.9619
			5	0.232	4.88571	9.77143																Date:	2022-09-26 18:00:00
			6	0.237	5.04444	10.0889											Sequence Name			Untitle-1
		TSOD♀	7	0.21	4.1873	8.3746	9.7291	0.812765									Plate Type			96 - Generic plate 8*12 size plate
			8	0.233	4.91746	9.83492											Read Type			End Point
			9	0.225	4.66349	9.32698											WavelengthCnt			1
			10	0.236	5.0127	10.0254
			11	0.248	5.39365	10.7873											Result
			12	0.236	5.0127	10.0254												Wavelength :		600
		db/db ♂	13	0.242	5.20317	10.4063	12.872	3.42984									Well	1	2	3	4	5	6	7	8	9	10	11	12
			14	0.257	5.67937	11.3587											A	0.059	0.231	0.228	0.232	0.232	0.208	0.246	0.059	0.059	0	0	0
			15	0.384	9.71111	19.4222											B	0.211	0.21	0.225	0.248	0.25	0.204	0.205	0.203	0.205	0	0	0
			16	0.251	5.48889	10.9778											C	0.306	0.242	0.384	0.297	0.23	0.225	0.248	0.295	0.308	0	0	0
			17	0.297	6.94921	13.8984											D	0.403	0.24	0.204	0.242	0.232	0.206	0.231	0.35	0.466	0	0	0
			18	0.254	5.58413	11.1683											E	0.68	0.244	0.235	0.237	0.206	0.207	0.214	0.738	0.849	0	0	0
		db/db ♀	19	0.24	5.13968	10.2794	11.1577	4.12462									F	0	0.233	0.236	0.236	0.195	0.211	0.22	0	0	0	0	0
			20	0.218	4.44127	8.88254											G	0	0.257	0.251	0.254	0.291	0.258	0.562	0	0	0	0	0
			21	0.204	3.99683	7.99365											H	0	0.218	0.236	0.383	0.201	0.205	0.248	0	0	0	0	0
			22	0.236	5.0127	10.0254
			23	0.242	5.20317	10.4063
			24	0.383	9.67937	19.3587
	9-month-old	TSOD♂	25	0.232	4.88571	9.77143	8.93545	1.04592
			26	0.206	4.06032	8.12063
			27	0.208	4.12381	8.24762
			28	0.207	4.09206	8.18413
			29	0.246	5.33016	10.6603
			30	0.214	4.31429	8.62857
		TSOD♀	31	0.25	5.45714	10.9143	8.63915	1.23208
			32	0.195	3.71111	7.42222
			33	0.204	3.99683	7.99365
			34	0.211	4.21905	8.4381
			35	0.205	4.02857	8.05714
			36	0.22	4.50476	9.00952
		db/db ♂	37	0.23	4.82222	9.64444	14.237	8.21408
			38	0.291	6.75873	13.5175
			39	0.225	4.66349	9.32698
			40	0.258	5.71111	11.4222
			41	0.248	5.39365	10.7873
			42	0.562	15.3619	30.7238
		db/db ♀	43	0.232	4.88571	9.77143	9.24233	1.12842
			44	0.201	3.90159	7.80317
			45	0.225	4.66349	9.32698
			46	0.205	4.02857	8.05714
			47	0.231	4.85397	9.70794
			48	0.248	5.39365	10.7873

## Sheet: Second time
	Result
		Wavelength :		600
	Well	1	2	3	4	5	6	7	8	9	10	11	12			0	0.061
	A	0.222	0.233	0	0	0	0	0	0	0.234	0.226	0.249	0.251			3.4	0.206
	B	0.212	0.199	0	0	0	0	0	0	0.232	0.236	0.211	0.196			6.6	0.32
	C	0.206	0.294	0	0	0	0	0	0	0.274	0.258	0.253	0.209			10	0.386
	D	0.197	0.171	0	0.061	0.059	0	0	0	0.239	0.25	0.207	0.209			20	0.659
	E	0.204	0.164	0	0.206	0.211	0	0	0	0.25	0.259	0.196	0.197
	F	0.21	0.169	0	0.32	0.303	0	0	0	0.234	0.224	0.211	0.193
	G	0.242	0.194	0	0.386	0.304	0	0	0	0.269	0.307	0.28	0.566
	H	0.224	0.229	0	0.659	0.664	0.164	0	0	0.336	0.235	0.177	0.198
				OD	µg in 0.5mg liver	㎎ in 1g liver	AVE	SD
	3-month-old	TSOD♂	1	0.222	4.38754	8.77509	8.48674	2.10654
			2	0.204	3.76471	7.52941
			3	0.233	4.76817	9.53633
			4	0.164	2.38062	4.76125																	Date:	2022-09-26 19:11:00
			5	0.234	4.80277	9.60554												Sequence Name			Untitle-1
			6	0.25	5.3564	10.7128												Plate Type			96 - Generic plate 8*12 size plate
		TSOD♀	7	0.212	4.04152	8.08304	7.8985	1.65609										Read Type			End Point
			8	0.21	3.97232	7.94464												WavelengthCnt			1
			9	0.199	3.5917	7.18339
			10	0.169	2.55363	5.10727												Result
			11	0.232	4.73356	9.46713													Wavelength :		600
			12	0.234	4.80277	9.60554												Well	1	2	3	4	5	6	7	8	9	10	11	12
		db/db ♂	13	0.206	3.83391	7.66782	10.4706	2.75698										A	0.222	0.233	0	0	0	0	0	0	0.234	0.226	0.249	0.251
			14	0.242	5.07958	10.1592												B	0.212	0.199	0	0	0	0	0	0	0.232	0.236	0.211	0.196
			15	0.294	6.87889	13.7578												C	0.206	0.294	0	0	0	0	0	0	0.274	0.258	0.253	0.209
			16	0.194	3.41869	6.83737												D	0.197	0.171	0	0.061	0.059	0	0	0	0.239	0.25	0.207	0.209
			17	0.274	6.18685	12.3737												E	0.204	0.164	0	0.206	0.211	0	0	0	0.25	0.259	0.196	0.197
			18	0.269	6.01384	12.0277												F	0.21	0.169	0	0.32	0.303	0	0	0	0.234	0.224	0.211	0.193
		db/db ♀	19	0.197	3.52249	7.04498	9.51326	3.90023										G	0.242	0.194	0	0.386	0.304	0	0	0	0.269	0.307	0.28	0.566
			20	0.224	4.45675	8.91349												H	0.224	0.229	0	0.659	0.664	0.164	0	0	0.336	0.235	0.177	0.198
			21	0.171	2.62284	5.24567
			22	0.229	4.62976	9.25952
			23	0.239	4.97578	9.95156
			24	0.336	8.33218	16.6644
	9-month-old	TSOD♂	25	0.226	4.52595	9.0519	9.30565	1.93359
			26	0.259	5.66782	11.3356
			27	0.249	5.3218	10.6436
			28	0.196	3.48789	6.97578
			29	0.251	5.391	10.782
			30	0.197	3.52249	7.04498
		TSOD♀	31	0.236	4.87197	9.74394	8.07151	1.13243
			32	0.224	4.45675	8.91349
			33	0.211	4.00692	8.01384
			34	0.211	4.00692	8.01384
			35	0.196	3.48789	6.97578
			36	0.193	3.38408	6.76817
		db/db ♂	37	0.258	5.63322	11.2664	15.015	8.89325
			38	0.307	7.32872	14.6574
			39	0.253	5.46021	10.9204
			40	0.28	6.39446	12.7889
			41	0.209	3.93772	7.87543
			42	0.566	16.2907	32.5813
		db/db ♀	43	0.25	5.3564	10.7128	8.12918	1.81133
			44	0.235	4.83737	9.67474
			45	0.207	3.86851	7.73702
			46	0.177	2.83045	5.6609
			47	0.209	3.93772	7.87543
			48	0.198	3.55709	7.11419

## Sheet: Average
	before outliers were removed
				First time	Second time
				㎎ in 1g liver	㎎ in 1g liver	ave	AVE	SD
	3-month-old	TSOD♂	1	9.70794	8.77509	9.24151	9.20845	1.01951
			2	10.5333	7.52941	9.03137
			3	9.51746	9.53633	9.5269
			4	9.9619	4.76125	7.36158
			5	9.77143	9.60554	9.68848
			6	10.0889	10.7128	10.4008
		TSOD♀	7	8.3746	8.08304	8.22882	8.8138	0.994443
			8	9.83492	7.94464	8.88978
			9	9.32698	7.18339	8.25519
			10	10.0254	5.10727	7.56633
			11	10.7873	9.46713	10.1272
			12	10.0254	9.60554	9.81547
		db/db ♂	13	10.4063	7.66782	9.03708	11.6713	2.88978
			14	11.3587	10.1592	10.7589
			15	19.4222	13.7578	16.59
			16	10.9778	6.83737	8.90757
			17	13.8984	12.3737	13.1361
			18	11.1683	12.0277	11.598
		db/db ♀	19	10.2794	7.04498	8.66217	10.3355	3.95222
			20	8.88254	8.91349	8.89802
			21	7.99365	5.24567	6.61966
			22	10.0254	9.25952	9.64246
			23	10.4063	9.95156	10.179
			24	19.3587	16.6644	18.0115
	9-month-old	TSOD♂	25	9.77143	9.0519	9.41167	9.12055	1.19524
			26	8.12063	11.3356	9.72814
			27	8.24762	10.6436	9.44561
			28	8.18413	6.97578	7.57995
			29	10.6603	10.782	10.7212
			30	8.62857	7.04498	7.83678
		TSOD♀	31	10.9143	9.74394	10.3291	8.35533	0.999263
			32	7.42222	8.91349	8.16786
			33	7.99365	8.01384	8.00375
			34	8.4381	8.01384	8.22597
			35	8.05714	6.97578	7.51646
			36	9.00952	6.76817	7.88884
		db/db ♂	37	9.64444	11.2664	10.4554	14.626	8.51168
			38	13.5175	14.6574	14.0874
			39	9.32698	10.9204	10.1237
			40	11.4222	12.7889	12.1056
			41	10.7873	7.87543	9.33137
			42	30.7238	32.5813	31.6526
		db/db ♀	43	9.77143	10.7128	10.2421	8.68575	1.08325
			44	7.80317	9.67474	8.73896
			45	9.32698	7.73702	8.532
			46	8.05714	5.6609	6.85902
			47	9.70794	7.87543	8.79168
			48	10.7873	7.11419	8.95074
