# Supplementary material for: Age-dependent sex difference of non-alcoholic fatty liver disease in TSOD and db/db mice
Source: PLoS One. 2022 Dec 14;17(12):e0278580. doi: 10.1371/journal.pone.0278580 (PMC9750023; doi:10.1371/journal.pone.0278580)
Supplement: S14 Table — (XLSX) [file pone.0278580.s015.xlsx]

## Sheet: Sheet1 (2)
							after outliers were removed
	Group	Mouse No.	section	Positive hepatocytes	Positive hepatocytes in total
	3-month-old TSOD male	1	upper	6	13
			lower	7
		2	upper	6	12
			lower	6
		3	upper	6	14
			lower	8
		4	upper	10	20
			lower	10
		5	upper	9	18
			lower	9
		6	upper	9	17
			lower	8
	3-month-old TSOD female	7	upper	6	10
			lower	4
		8	upper	10	14
			lower	4
		9	upper	7	13
			lower	6
		10	upper	8	outlier
			lower	10
		11	upper	6	11
			lower	5
		12	upper	5	13
			lower	8
	3-month-old db/db male	13	upper	0	0
			lower	0
		14	upper	1	2
			lower	1
		15	upper	2	2
			lower	0
		16	upper	0	2
			lower	2
		17	upper	1	3
			lower	2
		18	upper	0	1
			lower	1
	3-month-old db/db female	19	upper	2	2
			lower	0
		20	upper	1	1
			lower	0
		21	upper	0	1
			lower	1
		22	upper	0	2
			lower	2
		23	upper	1	2
			lower	1
		24	upper	1	1
			lower	0
	9-month-old TSOD male	25	upper	9	15
			lower	6
		26	upper	12	22
			lower	10
		27	upper	10	18
			lower	8
		28	upper	8	14
			lower	6
		29	upper	11	21
			lower	10
		30	upper	7	17
			lower	10
	9-month-old TSOD female	31	upper	11	22
			lower	11
		32	upper	8	17
			lower	9
		33	upper	11	20
			lower	9
		34	upper	6	outlier
			lower	7
		35	upper	11	22
			lower	11
		36	upper	12	20
			lower	8
	9-month-old db/db male	37	upper	1	2
			lower	1
		38	upper	1	3
			lower	2
		39	upper	0	2
			lower	2
		40	upper	1	1
			lower	0
		41	upper	2	2
			lower	0
		42	upper	2	3
			lower	1
	9-month-old db/db female	43	upper	1	3
			lower	2
		44	upper	0	1
			lower	1
		45	upper	1	1
			lower	0
		46	upper	1	2
			lower	1
		47	upper	2	2
			lower	0
		48	upper	1	2
			lower	1

## Sheet: Sheet1
							before outliers were removed
	Group	Mouse No.	section	Positive hepatocytes	Positive hepatocytes in total
	3-month-old TSOD male	1	upper	6	13
			lower	7
		2	upper	6	12
			lower	6
		3	upper	6	14
			lower	8
		4	upper	10	20
			lower	10
		5	upper	9	18
			lower	9
		6	upper	9	17
			lower	8
	3-month-old TSOD female	7	upper	6	10
			lower	4
		8	upper	10	14
			lower	4
		9	upper	7	13
			lower	6
		10	upper	8	18
			lower	10
		11	upper	6	11
			lower	5
		12	upper	5	13
			lower	8
	3-month-old db/db male	13	upper	0	0
			lower	0
		14	upper	1	2
			lower	1
		15	upper	2	2
			lower	0
		16	upper	0	2
			lower	2
		17	upper	1	3
			lower	2
		18	upper	0	1
			lower	1
	3-month-old db/db female	19	upper	2	2
			lower	0
		20	upper	1	1
			lower	0
		21	upper	0	1
			lower	1
		22	upper	0	2
			lower	2
		23	upper	1	2
			lower	1
		24	upper	1	1
			lower	0
	9-month-old TSOD male	25	upper	9	15
			lower	6
		26	upper	12	22
			lower	10
		27	upper	10	18
			lower	8
		28	upper	8	14
			lower	6
		29	upper	11	21
			lower	10
		30	upper	7	17
			lower	10
	9-month-old TSOD female	31	upper	11	22
			lower	11
		32	upper	8	17
			lower	9
		33	upper	11	20
			lower	9
		34	upper	6	13
			lower	7
		35	upper	11	22
			lower	11
		36	upper	12	20
			lower	8
	9-month-old db/db male	37	upper	1	2
			lower	1
		38	upper	1	3
			lower	2
		39	upper	0	2
			lower	2
		40	upper	1	1
			lower	0
		41	upper	2	2
			lower	0
		42	upper	2	3
			lower	1
	9-month-old db/db female	43	upper	1	3
			lower	2
		44	upper	0	1
			lower	1
		45	upper	1	1
			lower	0
		46	upper	1	2
			lower	1
		47	upper	2	2
			lower	0
		48	upper	1	2
			lower	1
