# Supplementary material for: Age-dependent sex difference of non-alcoholic fatty liver disease in TSOD and db/db mice
Source: PLoS One. 2022 Dec 14;17(12):e0278580. doi: 10.1371/journal.pone.0278580 (PMC9750023; doi:10.1371/journal.pone.0278580)
Supplement: S15 Table — (XLSX) [file pone.0278580.s016.xlsx]

## Sheet: relative value
				/β-Actin	ACC	CD36	Fasn	Cpt1a		Means							SD
	3-month-old	TSOD	♂	1								ACC	CD36	Fasn	Cpt1a		ACC	CD36	Fasn	Cpt1a
				2		0.0224285	0.53784			3-month-old	TSOD♂		1	1				1.32237	0.494822
				3			0.848494				TSOD♀		0.330115	0.562986				0.404608	0.17946
				4			0.702692				db/db♂		1	1				2.22159	1.06107
				5		0.472947	1.80155				db/db♀		0.00717619	3.76754				0.00635343	1.5767
				6		2.50462	1.10942			9-month-old	TSOD♂	1	1	1	1		0.382713	0.430058	0.646522	0.330696
				AVE		1	1				TSOD♀	0.809801	1.39267	0.835758	2.05739		0.296444	0.602802	0.230989	0.728951
				SD		1.32237	0.494822				db/db♂	1	1	1	1		0.240825	0.763705	0.64174	0.253802
			♀	7		0.810606	0.557253				db/db♀	1.33943	1.70603	1.05228	1.05918		0.456933	1.297	0.826674	0.288989
				8		0.309996	0.697734
				9		0	0.213388
				10		0.0121122	0.58662					Means	SD
				11		0	0.679737					ACC	ACC
				12		0.847978	0.643184			3-month-old	TSOD♂
				AVE		0.330115	0.562986				TSOD♀
				SD		0.404608	0.17946				db/db♂
		db/db	♂	13		0.00486217	1.07582				db/db♀
				14		0.0182202	3.05265			9-month-old	TSOD♂	1	0.382713
				15		0.00068886	0.679664				TSOD♀	0.809801	0.296444
				16		0.00214568	0.732787				db/db♂	1	0.240825
				17			0.385992				db/db♀	1.33943	0.456933
				18		4.97408	0.0730808
				AVE		1	1					CD36	CD36
				SD		2.22159	1.06107			3-month-old	TSOD♂	1	1.32237
			♀	19			5.94958				TSOD♀	0.330115	0.404608
				20		0.0141673	3.36503				db/db♂	1	2.22159
				21		0.0137144	5.43308				db/db♀	0.00717619	0.00635343
				22		0.000893832	1.95463			9-month-old	TSOD♂	1	0.430058
				23		0.00211847	2.71277				TSOD♀	1.39267	0.602802
				24		0.00498697	3.19015				db/db♂	1	0.763705
				AVE		0.00717619	3.76754				db/db♀	1.70603	1.297
				SD		0.00635343	1.5767
	9-month-pld	TSOD	♂	25	0.92538	0.307656	0.877082	1.57936				Fasn	Fasn
				26	1.39188	1.37582	0.575579	0.773726		3-month-old	TSOD♂	1	0.494822
				27	1.39274	1.15445	1.16933	0.93591			TSOD♀	0.562986	0.17946
				28	0.517553	0.778447	2.10321	0.920937			db/db♂	1	1.06107
				29	0.6031	0.911061	0.198084	1.14757			db/db♀	3.76754	1.5767
				30	1.16934	1.47257	1.07671	0.642499		9-month-old	TSOD♂	1	0.646522
				AVE	1	1	1	1			TSOD♀	0.835758	0.230989
				SD	0.382713	0.430058	0.646522	0.330696			db/db♂	1	0.64174
			♀	31	0.485268	0.911386	0.955044	1.73624			db/db♀	1.05228	0.826674
				32	0.786562	1.71746	0.8869	1.35007
				33	0.477324	0.541281	0.416244	2.59894				Cpt1a	Cpt1a
				34	1.22105	2.21731	1.05212	3.24808		3-month-old	TSOD♂
				35	1.03833	1.65465	0.967438	1.92315			TSOD♀
				36	0.850264	1.31395	0.736803	1.48785			db/db♂
				AVE	0.809801	1.39267	0.835758	2.05739			db/db♀
				SD	0.296444	0.602802	0.230989	0.728951		9-month-old	TSOD♂	1	0.330696
		db/db	♂	37	1.03916	0.996428	0.777235	1.13582			TSOD♀	2.05739	0.728951
				38	0.690344	1.0721	2.14027	0.827674			db/db♂	1	0.253802
				39	1.38405	0.794393	0.491973	0.888847			db/db♀	1.05918	0.288989
				40	0.850354	2.42696	1.36191	0.75415
				41	0.913108	0.372946	0.507735	1.44546
				42	1.12298	0.337179	0.720873	0.948048
				AVE	1	1	1	1
				SD	0.240825	0.763705	0.64174	0.253802
			♀	43	1.02068	3.02468	0.55749	1.1576
				44	1.46463	1.89488	0.509018	1.15742
				45	0.613014	0.811534	1.14661	0.731215
				46	1.54567	3.37175	0.518241	1.46252
				47	1.47073	1.04906	2.65459	0.709863
				48	1.92185	0.0842563	0.927733	1.13644
				AVE	1.33943	1.70603	1.05228	1.05918
				SD	0.456933	1.297	0.826674	0.288989

## Sheet: raw data
						Ct value					Qty(CP)
						β-Actin	ACC	CD36	Fasn	Cpt1a	β-Actin	ACC	CD36	Fasn	Cpt1a
		3-month-old	TSOD	♂	1	25.2					0.0148
					2	26.19		43.89	32.53		0.007682		2.755e-07	2.41e-05
					3	25.54			31.26		0.01182			5.85e-05
					4	23.6			29.69		0.04272			0.0001751
					5	24.6		37.66	29.29		0.02203		1.666e-05	0.0002315
					6	24.87		35.4	30.24		0.01842		7.377e-05	0.0001192
				♀	7	22.66		34.89	29.13	35.23	0.07962		0.0001032	0.0002588	8.921e-06
					8	24.38		38.08	30.44		0.02548		1.263e-05	0.0001037
					9	22.37			30.23		0.09649			0.0001201
					10	22		40.61	28.43		0.1233		2.388e-06	0.0004219
					11	24.91			30.98		0.01794			7.113e-05
					12	22.36		34.52	28.64		0.09713		0.0001317	0.0003644
			db/db	♂	13	23.33		35.43	30.61		0.05108		7.233e-05	9.209e-05
					14	24.43		34.53	30.16		0.02465		0.0001308	0.0001261
					15	23.68		38.75	31.6		0.04051		8.127e-06	4.614e-05
					16	22.94		36.28	30.79		0.06614		4.133e-05	8.122e-05
					17	24.27			32.97		0.02741			1.773e-05
					18	24.34	33.27	25.92	35.42	29.32	0.02617	0.0001814	0.03791	3.205e-06	0.0006044
				♀	19	24.12			28.91		0.03027			0.0003018
					20	24.04		34.52	29.65		0.03192		0.0001317	0.00018
					21	24.12		34.65	29.04		0.03027		0.0001209	0.0002756
					22	23.03		37.7	29.47		0.06231		1.622e-05	0.0002041
					23	23.04		36.4	29.01		0.0619		3.819e-05	0.0002814
					24	24.75		36.82	30.4		0.01994		2.896e-05	0.0001066
		9-month-old	TSOD	♂	25	23.61	32.3	27.56	31.91	28.95	0.04244	0.0003391	0.01288	3.716e-05	0.0007869
					26	24.45	32.53	26.13	33.31	30.73	0.02433	0.0002924	0.03302	1.398e-05	0.000221
					27	23.38	31.43	25.32	31.28	29.47	0.04942	0.0005943	0.05628	5.769e-05	0.000543
					28	23.56	33.15	26.1	30.61	29.66	0.04386	0.000196	0.03368	9.209e-05	0.0004742
					29	23.44	32.79	25.74	33.88	29.24	0.04749	0.0002473	0.04268	9.391e-06	0.0006398
					30	23.34	31.66	24.91	31.36	29.96	0.05075	0.0005124	0.07372	5.455e-05	0.0003828
				♀	31	23.57	33.26	25.87	31.75	28.78	0.04358	0.0001826	0.03918	4.155e-05	0.0008883
					32	23.89	32.84	25.23	32.16	29.43	0.03525	0.0002394	0.05972	3.121e-05	0.0005587
					33	23.36	33.07	26.45	32.74	28.02	0.05008	0.0002064	0.02674	2.081e-05	0.001528
					34	23.6	31.86	24.55	31.64	27.93	0.04272	0.0004504	0.09344	4.487e-05	0.001629
					35	22.82	31.31	24.21	31.02	27.94	0.07162	0.0006421	0.1169	6.917e-05	0.001617
					36	22.82	31.62	24.56	31.41	28.3	0.07162	0.0005258	0.09283	5.268e-05	0.001251
			db/db	♂	37	23.91	32.15	26.27	32.58	28.55	0.03479	0.0003736	0.03011	2.327e-05	0.001047
					38	24.1	32.98	26.35	31.31	29.17	0.03067	0.0002188	0.02856	5.649e-05	0.0006726
					39	24.8	32.62	27.51	34.08	29.72	0.01929	0.0002759	0.01331	8.167e-06	0.0004543
					40	24.24	32.8	25.25	32.09	29.43	0.02796	0.0002457	0.05894	3.277e-05	0.0005587
					41	23.52	31.95	27.37	32.82	27.85	0.04504	0.000425	0.01459	1.968e-05	0.001725
					42	24.65	32.79	28.66	33.39	29.49	0.02131	0.0002473	0.006241	1.322e-05	0.0005353
				♀	43	23.25	31.5	23.92	32.43	27.91	0.05386	0.0005681	0.1415	2.584e-05	0.001652
					44	23.26	30.95	24.64	32.57	27.92	0.05351	0.0008099	0.08807	2.344e-05	0.001641
					45	23.59	32.64	26.26	31.72	28.87	0.043	0.0002724	0.03031	4.243e-05	0.0008331
					46	24.12	31.75	24.63	33.36	28.39	0.03027	0.0004835	0.08865	1.35e-05	0.001173
					47	25.3	33.04	27.59	32.14	30.5	0.01385	0.0002105	0.01262	3.164e-05	0.0002605
					48	26.97	34.34	33.1	35.23	31.39	0.004583	9.102e-05	0.0003354	3.659e-06	0.000138
						/β-Actin	ACC	CD36	Fasn	Cpt1a
			3-month-old	TSOD	♂	1
						2		3.58631e-05	0.0031372
						3			0.00494924
						4			0.00409878
						5		0.000756241	0.0105084
						6		0.00400489	0.00647123
						AVE		0.001599	0.00583297
						SD		0.00211447	0.00288628
					♀	7		0.00129616	0.00325044	0.000112045
						8		0.000495683	0.00406986
						9			0.00124469
						10		1.93674e-05	0.00342174
						11			0.00396488
						12		0.00135591	0.00375167
						AVE		0.00079178	0.00328388
						SD		0.000647286	0.00104678
				db/db	♂	13		0.00141601	0.00180286
						14		0.00530629	0.00511562
						15		0.000200617	0.00113898
						16		0.000624887	0.001228
						17			0.000646844
						18	0.0069316	1.44861	0.000122468	0.0230951
						AVE		0.291231	0.00167579
						SD		0.646995	0.00177813
					♀	19			0.00997027
						20		0.00412594	0.0056391
						21		0.00399405	0.00910472
						22		0.000260311	0.00327556
						23		0.000616963	0.00454604
						24		0.00145236	0.00534604
						AVE		0.00208992	0.00631362
						SD		0.00185031	0.00264222
			9-month-old	TSOD	♂	25	0.0079901	0.303487	0.000875589	0.0185415
						26	0.0120181	1.35717	0.000574599	0.00908344
						27	0.0120255	1.13881	0.00116734	0.0109875
						28	0.00446876	0.767898	0.00209964	0.0108117
						29	0.00520741	0.898716	0.000197747	0.0134723
						30	0.0100966	1.45261	0.00107488	0.00754286
						AVE	0.0086344	0.986449	0.000998298	0.0117399
						SD	0.0033045	0.42423	0.000645421	0.00388233
					♀	31	0.00419	0.899036	0.000953419	0.0203832
						32	0.00679149	1.69418	0.00088539	0.0158496
						33	0.00412141	0.533946	0.000415535	0.0305112
						34	0.0105431	2.18727	0.00105033	0.038132
						35	0.00896537	1.63223	0.000965792	0.0225775
						36	0.00734152	1.29615	0.000735549	0.0174672
						AVE	0.00699214	1.3738	0.000834335	0.0241535
						SD	0.00255962	0.594633	0.000230596	0.00855779
				db/db	♂	37	0.0107387	0.865479	0.00066887	0.0300949
						38	0.00713401	0.931203	0.00184187	0.0219302
						39	0.0143027	0.689995	0.00042338	0.0235511
						40	0.00878755	2.10801	0.00117203	0.0199821
						41	0.00943606	0.323934	0.000436945	0.0382993
						42	0.0116049	0.292867	0.000620366	0.0251197
						AVE	0.010334	0.868582	0.000860576	0.0264962
						SD	0.00248868	0.66334	0.000552266	0.00672478
					♀	43	0.0105477	2.62718	0.000479762	0.0306721
						44	0.0151355	1.64586	0.000438049	0.0306672
						45	0.00633488	0.704884	0.000986744	0.0193744
						46	0.0159729	2.92864	0.000445986	0.0387512
						47	0.0151986	0.911191	0.00228448	0.0188087
						48	0.0198604	0.0731835	0.000798385	0.0301113
						AVE	0.0138417	1.48182	0.000905567	0.0280641
						SD	0.00472194	1.12655	0.000711416	0.00765712
						/β-Actin	ACC	CD36	Fasn	Cpt1a
			3-month-old	TSOD	♂	1
						2		0.0224285	0.53784
						3			0.848494
						4			0.702692
						5		0.472947	1.80155
						6		2.50462	1.10942
						AVE		1	1
						SD		1.32237	0.494822
					♀	7		0.810606	0.557253
						8		0.309996	0.697734
						9		0	0.213388
						10		0.0121122	0.58662
						11		0	0.679737
						12		0.847978	0.643184
						AVE		0.330115	0.562986
						SD		0.404608	0.17946
				db/db	♂	13		0.00486217	1.07582
						14		0.0182202	3.05265
						15		0.00068886	0.679664
						16		0.00214568	0.732787
						17			0.385992
						18		4.97408	0.0730808
						AVE		1	1
						SD		2.22159	1.06107
					♀	19			5.94958
						20		0.0141673	3.36503
						21		0.0137144	5.43308
						22		0.000893832	1.95463
						23		0.00211847	2.71277
						24		0.00498697	3.19015
						AVE		0.00717619	3.76754
						SD		0.00635343	1.5767
			9-month-old	TSOD	♂	25	0.92538	0.307656	0.877082	1.57936
						26	1.39188	1.37582	0.575579	0.773726
						27	1.39274	1.15445	1.16933	0.93591
						28	0.517553	0.778447	2.10321	0.920937
						29	0.6031	0.911061	0.198084	1.14757
						30	1.16934	1.47257	1.07671	0.642499
						AVE	1	1	1	1
						SD	0.382713	0.430058	0.646522	0.330696
					♀	31	0.485268	0.911386	0.955044	1.73624
						32	0.786562	1.71746	0.8869	1.35007
						33	0.477324	0.541281	0.416244	2.59894
						34	1.22105	2.21731	1.05212	3.24808
						35	1.03833	1.65465	0.967438	1.92315
						36	0.850264	1.31395	0.736803	1.48785
						AVE	0.809801	1.39267	0.835758	2.05739
						SD	0.296444	0.602802	0.230989	0.728951
				db/db	♂	37	1.03916	0.996428	0.777235	1.13582
						38	0.690344	1.0721	2.14027	0.827674
						39	1.38405	0.794393	0.491973	0.888847
						40	0.850354	2.42696	1.36191	0.75415
						41	0.913108	0.372946	0.507735	1.44546
						42	1.12298	0.337179	0.720873	0.948048
						AVE	1	1	1	1
						SD	0.240825	0.763705	0.64174	0.253802
					♀	43	1.02068	3.02468	0.55749	1.1576
						44	1.46463	1.89488	0.509018	1.15742
						45	0.613014	0.811534	1.14661	0.731215
						46	1.54567	3.37175	0.518241	1.46252
						47	1.47073	1.04906	2.65459	0.709863
						48	1.92185	0.0842563	0.927733	1.13644
						AVE	1.33943	1.70603	1.05228	1.05918
						SD	0.456933	1.297	0.826674	0.288989
