# Supplementary material for: Age-dependent sex difference of non-alcoholic fatty liver disease in TSOD and db/db mice
Source: PLoS One. 2022 Dec 14;17(12):e0278580. doi: 10.1371/journal.pone.0278580 (PMC9750023; doi:10.1371/journal.pone.0278580)
Supplement: S16 Table — (XLSX) [file pone.0278580.s017.xlsx]

## Sheet: Itgam
	Sample Name	Position	Gene Name	Cq		Position	Gene Name	Cq	ΔCq	Av.	ΔΔCq （ΔCq-ΔCq cont.)	Rel. to cont	ftest	ttest
TSOD M 3m	1	A1	cd11b	-		A1	bact	30.22	#VALUE!	#VALUE!	#VALUE!	#VALUE!
	2	A2	cd11b	-		A2	bact	31.09	#VALUE!
	3	A3	cd11b	-		A3	bact	30.33	#VALUE!
	4	A4	cd11b	-		A4	bact	28.94	#VALUE!
	5	A5	cd11b	-		A5	bact	29.83	#VALUE!
	6	A6	cd11b	-		A6	bact	30.22	#VALUE!
TSOD F 3m	7	A7	cd11b	-		A7	bact	28.26	#VALUE!	#VALUE!	#VALUE!	#VALUE!	#VALUE!	#VALUE!
	8	A8	cd11b	-		A8	bact	29.26	#VALUE!
	9	B1	cd11b	-		B1	bact	27.44	#VALUE!
	10	B2	cd11b	-		B2	bact	27.18	#VALUE!
	11	B3	cd11b	-		B3	bact	30.14	#VALUE!
	12	B4	cd11b	-		B4	bact	27.66	#VALUE!
db/db M 3m	13	B5	cd11b	-		B5	bact	30.31	#VALUE!	#VALUE!	#VALUE!	#VALUE!
	14	B6	cd11b	-		B6	bact	31.1	#VALUE!
	15	B7	cd11b	-		B7	bact	30.77	#VALUE!
	16	B8	cd11b	-		B8	bact	29.6	#VALUE!
	17	C1	cd11b	-		C1	bact	31.09	#VALUE!
	18	C2	cd11b	-		C2	bact	27.91	#VALUE!
db/db F 3m	19	C3	cd11b	-		C3	bact	30.55	#VALUE!	#VALUE!	#VALUE!	#VALUE!	#VALUE!	#VALUE!
	20	C4	cd11b	-		C4	bact	30.69	#VALUE!
	21	C5	cd11b	-		C5	bact	30.23	#VALUE!
	22	C6	cd11b	-		C6	bact	29.71	#VALUE!
	23	C7	cd11b	-		C7	bact	29.71	#VALUE!
	24	C8	cd11b	-		C8	bact	31.37	#VALUE!
TSOD M 9m	25	D1	cd11b	-		D1	bact	26.98	#VALUE!	#VALUE!	#VALUE!	#VALUE!
	26	D2	cd11b	-		D2	bact	27.37	#VALUE!
	27	D3	cd11b	-		D3	bact	27.25	#VALUE!
	28	D4	cd11b	-		D4	bact	26.98	#VALUE!
	29	D5	cd11b	36.68		D5	bact	26.8	9.88
	30	D6	cd11b	-		D6	bact	26.89	#VALUE!
TSOD F 9m	31	D7	cd11b	-		D7	bact	27.25	#VALUE!	#VALUE!	#VALUE!	#VALUE!	#VALUE!	#VALUE!
	32	D8	cd11b	-		D8	bact	27.16	#VALUE!
	33	E1	cd11b	-		E1	bact	26.77	#VALUE!
	34	E2	cd11b	-		E2	bact	27.21	#VALUE!
	35	E3	cd11b	-		E3	bact	26.81	#VALUE!
	36	E4	cd11b	-		E4	bact	26.64	#VALUE!
db/db M 9m	37	E5	cd11b	-		E5	bact	27.33	#VALUE!	#VALUE!	#VALUE!	#VALUE!
	38	E6	cd11b	-		E6	bact	27.21	#VALUE!
	39	E7	cd11b	-		E7	bact	28.29	#VALUE!
	40	E8	cd11b	-		E8	bact	27.55	#VALUE!
	41	F1	cd11b	-		F1	bact	26.71	#VALUE!
	42	F2	cd11b	-		F2	bact	28.12	#VALUE!
db/db F 9m	43	F3	cd11b	-		F3	bact	26.88	#VALUE!	#VALUE!	#VALUE!	#VALUE!	#VALUE!	#VALUE!
	44	F4	cd11b	-		F4	bact	27.15	#VALUE!
	45	F5	cd11b	-		F5	bact	27.24	#VALUE!
	46	F6	cd11b	-		F6	bact	27.8	#VALUE!
	47	F7	cd11b	-		F7	bact	28.83	#VALUE!
	48	F8	cd11b	-		F8	bact	29.19	#VALUE!
	H2O(RT+)	G1	cd11b	-		G1	bact	-
	H2O(RT-)	G2	cd11b	-		G2	bact	-

## Sheet: Itgax
	Sample Name	Position	Gene Name	Cq		Position	Gene Name	Cq	ΔCq	Av.	ΔΔCq （ΔCq-ΔCq cont.)	Rel. to cont	ftest	ttest
TSOD M 3m	1	A1	cd11c	-		A1	bact	30.69	#VALUE!	#VALUE!	#VALUE!	#VALUE!
	2	A2	cd11c	-		A2	bact	31.27	#VALUE!
	3	A3	cd11c	-		A3	bact	30.62	#VALUE!
	4	A4	cd11c	-		A4	bact	28.98	#VALUE!
	5	A5	cd11c	-		A5	bact	29.98	#VALUE!
	6	A6	cd11c	-		A6	bact	30.19	#VALUE!
TSOD F 3m	7	A7	cd11c	-		A7	bact	28.39	#VALUE!	#VALUE!	#VALUE!	#VALUE!	#VALUE!	#VALUE!
	8	A8	cd11c	-		A8	bact	32.75	#VALUE!
	9	B1	cd11c	-		B1	bact	27.66	#VALUE!
	10	B2	cd11c	-		B2	bact	27.39	#VALUE!
	11	B3	cd11c	-		B3	bact	30.14	#VALUE!
	12	B4	cd11c	-		B4	bact	27.76	#VALUE!
db/db M 3m	13	B5	cd11c	-		B5	bact	30.59	#VALUE!	#VALUE!	#VALUE!	#VALUE!
	14	B6	cd11c	-		B6	bact	31.84	#VALUE!
	15	B7	cd11c	-		B7	bact	30.5	#VALUE!
	16	B8	cd11c	-		B8	bact	29.65	#VALUE!
	17	C1	cd11c	-		C1	bact	31.37	#VALUE!
	18	C2	cd11c	-		C2	bact	28.17	#VALUE!
db/db F 3m	19	C3	cd11c	-		C3	bact	30.86	#VALUE!	#VALUE!	#VALUE!	#VALUE!	#VALUE!	#VALUE!
	20	C4	cd11c	-		C4	bact	30.69	#VALUE!
	21	C5	cd11c	-		C5	bact	30.6	#VALUE!
	22	C6	cd11c	-		C6	bact	29.91	#VALUE!
	23	C7	cd11c	-		C7	bact	29.97	#VALUE!
	24	C8	cd11c	-		C8	bact	31.6	#VALUE!
TSOD M 9m	25	D1	cd11c	36.13		D1	bact	27.43	8.7	#VALUE!	#VALUE!	#VALUE!
	26	D2	cd11c	-		D2	bact	27.78	#VALUE!
	27	D3	cd11c	-		D3	bact	27.78	#VALUE!
	28	D4	cd11c	-		D4	bact	27.45	#VALUE!
	29	D5	cd11c	-		D5	bact	27.34	#VALUE!
	30	D6	cd11c	-		D6	bact	27.2	#VALUE!
TSOD F 9m	31	D7	cd11c	-		D7	bact	27.76	#VALUE!	#VALUE!	#VALUE!	#VALUE!	#VALUE!	#VALUE!
	32	D8	cd11c	36.46		D8	bact	27.58	8.88
	33	E1	cd11c	-		E1	bact	27.24	#VALUE!
	34	E2	cd11c	36.18		E2	bact	27.64	8.54
	35	E3	cd11c	-		E3	bact	27.13	#VALUE!
	36	E4	cd11c	35.17		E4	bact	27.15	8.02
db/db M 9m	37	E5	cd11c	36.07		E5	bact	27.62	8.45	#VALUE!	#VALUE!	#VALUE!
	38	E6	cd11c	-		E6	bact	27.5	#VALUE!
	39	E7	cd11c	-		E7	bact	28.6	#VALUE!
	40	E8	cd11c	-		E8	bact	27.78	#VALUE!
	41	F1	cd11c	-		F1	bact	27.02	#VALUE!
	42	F2	cd11c	35.29		F2	bact	28.65	6.64
db/db F 9m	43	F3	cd11c	-		F3	bact	27.21	#VALUE!	#VALUE!	#VALUE!	#VALUE!	#VALUE!	#VALUE!
	44	F4	cd11c	-		F4	bact	27.45	#VALUE!
	45	F5	cd11c	-		F5	bact	27.48	#VALUE!
	46	F6	cd11c	-		F6	bact	28.03	#VALUE!
	47	F7	cd11c	-		F7	bact	29.17	#VALUE!
	48	F8	cd11c	-		F8	bact	29.54	#VALUE!
	H2O(RT+)	G1	cd11c	-		G1	bact	-
	H2O(RT-)	G2	cd11c	-		H8	bACT	-

## Sheet: Adgre1
	Sample Name	Position	Gene Name	Cq		Position	Gene Name	Cq	ΔCq	Av.	ΔΔCq （ΔCq-ΔCq cont.)	Rel. to cont	ftest	ttest
TSOD M 3m	1	A1	F4/80	-		A1	bact	30.64	#VALUE!	#VALUE!	#VALUE!	#VALUE!
	2	A2	F4/80	-		A2	bact	31.14	#VALUE!
	3	A3	F4/80	-		A3	bact	30.56	#VALUE!
	4	A4	F4/80	-		A4	bact	29.22	#VALUE!
	5	A5	F4/80	-		A5	bact	30.14	#VALUE!
	6	A6	F4/80	-		A6	bact	30.37	#VALUE!
TSOD F 3m	7	A7	F4/80	-		A7	bact	28.36	#VALUE!	#VALUE!	#VALUE!	#VALUE!	#VALUE!	#VALUE!
	8	A8	F4/80	-		A8	bact	29.48	#VALUE!
	9	B1	F4/80	-		B1	bact	27.67	#VALUE!
	10	B2	F4/80	-		B2	bact	27.34	#VALUE!
	11	B3	F4/80	-		B3	bact	30.34	#VALUE!
	12	B4	F4/80	-		B4	bact	27.73	#VALUE!
db/db M 3m	13	B5	F4/80	-		B5	bact	30.75	#VALUE!	#VALUE!	#VALUE!	#VALUE!
	14	B6	F4/80	-		B6	bact	31.29	#VALUE!
	15	B7	F4/80	-		B7	bact	30.47	#VALUE!
	16	B8	F4/80	-		B8	bact	29.7	#VALUE!
	17	C1	F4/80	-		C1	bact	31.43	#VALUE!
	18	C2	F4/80	33.1		C2	bact	28.15	4.95
db/db F 3m	19	C3	F4/80	-		C3	bact	30.76	#VALUE!	#VALUE!	#VALUE!	#VALUE!	#VALUE!	#VALUE!
	20	C4	F4/80	-		C4	bact	30.85	#VALUE!
	21	C5	F4/80	-		C5	bact	30.52	#VALUE!
	22	C6	F4/80	-		C6	bact	29.83	#VALUE!
	23	C7	F4/80	36.76		C7	bact	30.08	6.68
	24	C8	F4/80	-		C8	bact	31.65	#VALUE!
TSOD M 9m	25	D1	F4/80	31.1		D1	bact	27.39	3.71	4.30667	0	1
	26	D2	F4/80	33.12		D2	bact	27.7	5.42
	27	D3	F4/80	31.52		D3	bact	27.35	4.17
	28	D4	F4/80	32		D4	bact	27.25	4.75
	29	D5	F4/80	31.69		D5	bact	27.25	4.44
	30	D6	F4/80	30.5		D6	bact	27.15	3.35
TSOD F 9m	31	D7	F4/80	33.02		D7	bact	27.71	5.31	4.37	0.0633333	0.95705	0.559683	0.918176
	32	D8	F4/80	31.61		D8	bact	27.54	4.07
	33	E1	F4/80	31.07		E1	bact	27.32	3.75
	34	E2	F4/80	31.87		E2	bact	27.47	4.4
	35	E3	F4/80	30.89		E3	bact	27.03	3.86
	36	E4	F4/80	31.11		E4	bact	26.9	4.21
db/db M 9m	37	E5	F4/80	31.71		E5	bact	27.46	4.25	4.82333	0	1
	38	E6	F4/80	32.52		E6	bact	27.44	5.08
	39	E7	F4/80	33.95		E7	bact	28.51	5.44
	40	E8	F4/80	32.18		E8	bact	27.59	4.59
	41	F1	F4/80	31.54		F1	bact	27.11	4.43
	42	F2	F4/80	33.78		F2	bact	28.63	5.15
db/db F 9m	43	F3	F4/80	31.4		F3	bact	27.17	4.23	5.46	0.636667	0.643197	0.114531	0.342937
	44	F4	F4/80	32.36		F4	bact	27.27	5.09
	45	F5	F4/80	33.05		F5	bact	27.52	5.53
	46	F6	F4/80	32.39		F6	bact	28.03	4.36
	47	F7	F4/80	34.15		F7	bact	28.73	5.42
	48	F8	F4/80	36.37		F8	bact	29.34	7.03
	H2O(RT+)	G1	F4/80	-		G1	bact	-
	H2O(RT-)	G2	F4/80	-		G2	bact	-

## Sheet: Il1b
	Sample Name	Position	Gene Name	Cq		Position	Gene Name	Cq	ΔCq	Av.	ΔΔCq （ΔCq-ΔCq cont.)	Rel. to cont	ftest	ttest
TSOD M 3m	1	A1	il1b	-		A1	bact	30.5	#VALUE!	#VALUE!	#VALUE!	#VALUE!
	2	A2	il1b	-		A2	bact	31.1	#VALUE!
	3	A3	il1b	-		A3	bact	30.88	#VALUE!
	4	A4	il1b	-		A4	bact	29.12	#VALUE!
	5	A5	il1b	-		A5	bact	30.12	#VALUE!
	6	A6	il1b	-		A6	bact	30.39	#VALUE!
TSOD F 3m	7	A7	il1b	-		A7	bact	28.24	#VALUE!	#VALUE!	#VALUE!	#VALUE!	#VALUE!	#VALUE!
	8	A8	il1b	-		A8	bact	29.54	#VALUE!
	9	B1	il1b	-		B1	bact	27.69	#VALUE!
	10	B2	il1b	-		B2	bact	27.4	#VALUE!
	11	B3	il1b	-		B3	bact	30.32	#VALUE!
	12	B4	il1b	-		B4	bact	27.78	#VALUE!
db/db M 3m	13	B5	il1b	-		B5	bact	30.64	#VALUE!	#VALUE!	#VALUE!	#VALUE!
	14	B6	il1b	-		B6	bact	31.46	#VALUE!
	15	B7	il1b	-		B7	bact	30.67	#VALUE!
	16	B8	il1b	-		B8	bact	29.57	#VALUE!
	17	C1	il1b	-		C1	bact	31.18	#VALUE!
	18	C2	il1b	-		C2	bact	28.2	#VALUE!
db/db F 3m	19	C3	il1b	-		C3	bact	30.85	#VALUE!	#VALUE!	#VALUE!	#VALUE!	#VALUE!	#VALUE!
	20	C4	il1b	-		C4	bact	30.92	#VALUE!
	21	C5	il1b	-		C5	bact	30.49	#VALUE!
	22	C6	il1b	-		C6	bact	29.9	#VALUE!
	23	C7	il1b	-		C7	bact	29.85	#VALUE!
	24	C8	il1b	-		C8	bact	31.86	#VALUE!
TSOD M 9m	25	D1	il1b	34.81		D1	bact	27.49	7.32	7.705	0	1
	26	D2	il1b	35.71		D2	bact	27.84	7.87
	27	D3	il1b	35.22		D3	bact	27.58	7.64
	28	D4	il1b	35.06		D4	bact	27.3	7.76
	29	D5	il1b	36.32		D5	bact	27.37	8.95
	30	D6	il1b	34.07		D6	bact	27.38	6.69
TSOD F 9m	31	D7	il1b	37.96		D7	bact	27.69	10.27	9.222	1.517	0.349412	0.292829	0.0557357
	32	D8	il1b	36.65		D8	bact	27.45	9.2
	33	E1	il1b	35.14		E1	bact	27.4	7.74
	34	E2	il1b	37.93		E2	bact	27.39	10.54
	35	E3	il1b	35.02		E3	bact	27.25	7.77
	36	E4	il1b	35.25		E4	bact	26.92	8.33
db/db M 9m	37	E5	il1b	36.11		E5	bact	27.57	8.54	8.47333	0	1
	38	E6	il1b	35.78		E6	bact	27.52	8.26
	39	E7	il1b	36.29		E7	bact	28.52	7.77
	40	E8	il1b	38.02		E8	bact	27.79	10.23
	41	F1	il1b	34.8		F1	bact	27.13	7.67
	42	F2	il1b	36.8		F2	bact	28.43	8.37
db/db F 9m	43	F3	il1b	36.69		F3	bact	27.24	9.45	#VALUE!	#VALUE!	#VALUE!	#VALUE!	#VALUE!
	44	F4	il1b	35.83		F4	bact	27.56	8.27
	45	F5	il1b	-		F5	bact	27.4	#VALUE!
	46	F6	il1b	-		F6	bact	28.05	#VALUE!
	47	F7	il1b	-		F7	bact	28.75	#VALUE!
	48	F8	il1b	-		F8	bact	29.24	#VALUE!
	H2O(RT+)	G1	il1b	-		G1	bact	-
	H2O(RT-)	G2	il1b	-		G2	bact	-

## Sheet: Cxcl15
	Sample Name	Position	Gene Name	Cq		Position	Gene Name	Cq	ΔCq	Av.	ΔΔCq （ΔCq-ΔCq cont.)	Rel. to cont	ftest	ttest
TSOD M 3m	1	A1	il8	-		A1	bact	30.74	#VALUE!	#VALUE!	#VALUE!	#VALUE!
	2	A2	il8	-		A2	bact	30.99	#VALUE!
	3	A3	il8	-		A3	bact	30.46	#VALUE!
	4	A4	il8	-		A4	bact	29.37	#VALUE!
	5	A5	il8	-		A5	bact	30.33	#VALUE!
	6	A6	il8	-		A6	bact	30.4	#VALUE!
TSOD F 3m	7	A7	il8	-		A7	bact	28.61	#VALUE!	#VALUE!	#VALUE!	#VALUE!	#VALUE!	#VALUE!
	8	A8	il8	-		A8	bact	29.65	#VALUE!
	9	B1	il8	-		B1	bact	27.9	#VALUE!
	10	B2	il8	-		B2	bact	27.66	#VALUE!
	11	B3	il8	-		B3	bact	30.32	#VALUE!
	12	B4	il8	-		B4	bact	28.03	#VALUE!
db/db M 3m	13	B5	il8	-		B5	bact	30.49	#VALUE!	#VALUE!	#VALUE!	#VALUE!
	14	B6	il8	-		B6	bact	31.17	#VALUE!
	15	B7	il8	-		B7	bact	30.4	#VALUE!
	16	B8	il8	-		B8	bact	29.85	#VALUE!
	17	C1	il8	-		C1	bact	31.05	#VALUE!
	18	C2	il8	-		C2	bact	28.76	#VALUE!
db/db F 3m	19	C3	il8	-		C3	bact	30.77	#VALUE!	#VALUE!	#VALUE!	#VALUE!	#VALUE!	#VALUE!
	20	C4	il8	-		C4	bact	30.75	#VALUE!
	21	C5	il8	-		C5	bact	30.52	#VALUE!
	22	C6	il8	-		C6	bact	30.07	#VALUE!
	23	C7	il8	-		C7	bact	29.95	#VALUE!
	24	C8	il8	-		C8	bact	31.49	#VALUE!
TSOD M 9m	25	D1	il8	-		D1	bact	27.85	#VALUE!	#VALUE!	#VALUE!	#VALUE!
	26	D2	il8	-		D2	bact	28.19	#VALUE!
	27	D3	il8	-		D3	bact	27.98	#VALUE!
	28	D4	il8	-		D4	bact	27.89	#VALUE!
	29	D5	il8	-		D5	bact	27.75	#VALUE!
	30	D6	il8	-		D6	bact	27.69	#VALUE!
TSOD F 9m	31	D7	il8	-		D7	bact	28.22	#VALUE!	#VALUE!	#VALUE!	#VALUE!	#VALUE!	#VALUE!
	32	D8	il8	-		D8	bact	27.91	#VALUE!
	33	E1	il8	-		E1	bact	27.85	#VALUE!
	34	E2	il8	-		E2	bact	27.95	#VALUE!
	35	E3	il8	-		E3	bact	27.71	#VALUE!
	36	E4	il8	-		E4	bact	27.33	#VALUE!
db/db M 9m	37	E5	il8	-		E5	bact	27.85	#VALUE!	#VALUE!	#VALUE!	#VALUE!
	38	E6	il8	-		E6	bact	27.92	#VALUE!
	39	E7	il8	-		E7	bact	28.88	#VALUE!
	40	E8	il8	-		E8	bact	28.13	#VALUE!
	41	F1	il8	-		F1	bact	27.55	#VALUE!
	42	F2	il8	-		F2	bact	28.88	#VALUE!
db/db F 9m	43	F3	il8	-		F3	bact	27.62	#VALUE!	#VALUE!	#VALUE!	#VALUE!	#VALUE!	#VALUE!
	44	F4	il8	-		F4	bact	27.83	#VALUE!
	45	F5	il8	-		F5	bact	27.81	#VALUE!
	46	F6	il8	-		F6	bact	28.5	#VALUE!
	47	F7	il8	-		F7	bact	29.15	#VALUE!
	48	F8	il8	-		F8	bact	29.51	#VALUE!
	H2O(RT+)	G1	il8	-		G1	bact	-
	H2O(RT-)	G2	il8	-		G2	bact	-
