# Supplementary material for: Age-dependent sex difference of non-alcoholic fatty liver disease in TSOD and db/db mice
Source: PLoS One. 2022 Dec 14;17(12):e0278580. doi: 10.1371/journal.pone.0278580 (PMC9750023; doi:10.1371/journal.pone.0278580)
Supplement: S17 Table — (XLSX) [file pone.0278580.s018.xlsx]

## Sheet: Sheet1 (2)
													after outliers were removed
								x1000 dilution
					ng/mL				A450nm		Correction
				0.814682	8		Mouse No.			ng/mL	μg/ml
				0.443017	4		1	3-month-old TSOD♂	0.458843	4.17551	4.17551
				0.243389	2		2		0.475995	4.35247	4.35247
				0.134053	1		3		0.483482	4.42994	4.42994
				0.0805535	0.5		4		0.492103	4.51931	4.51931
				0.0587966	0.25		5		0.469971	4.29023	4.29023
				0.0462	0.125		6		0.401103	3.58516	outlier
				0.0353012	0		7	3-month-old TSOD♀	0.269377	2.26932	2.26932
							8		0.294069	2.5127	2.5127
							9		0.26787	2.25452	2.25452
							10		0.308725	2.65787	2.65787
							11		0.331645	2.88597	2.88597
							12		0.280272	2.37652	2.37652
							13	3-month-old db/db♂	1.29405	13.6394	13.6394
							14		1.26966	13.3386	13.3386
							15		1.30648	13.7934	13.7934
							16		1.23386	12.8996	12.8996
							17		1.19874	12.472	12.472
							18		1.10795	11.3809	outlier
							19	3-month-old db/db♀	1.13747	11.7334	11.7334
							20		1.12578	11.5936	11.5936
							21		1.08747	11.1376	11.1376
							22		1.15824	11.9828	11.9828
							23		1.18686	12.3281	12.3281
							24		1.21206	12.6338	12.6338
							25	9-month-old TSOD♂	0.347016	3.03967	3.03967
							26		0.493081	4.52947	4.52947
							27		0.495958	4.55934	4.55934
							28		0.316988	2.73996	2.73996
							29		0.460193	4.18941	4.18941
							30		0.546036	5.08265	5.08265
							31	9-month-old TSOD♀	0.372663	3.29743	3.29743
							32		0.372636	3.29716	3.29716
							33		0.315307	2.72324	2.72324
							34		0.356049	3.13027	3.13027
							35		0.290751	2.4799	2.4799
							36		0.299917	2.57056	2.57056
							37	9-month-old db/db♂	1.09404	11.2156	11.2156
							38		1.27813	13.4429	13.4429
							39		1.21406	12.6582	12.6582
							40		1.29008	13.5904	13.5904
							41		0.897063	8.9254	8.9254
							42		0.986907	9.95804	9.95804
							43	9-month-old db/db♀	1.09588	11.2374	11.2374
							44		1.0204	10.3481	10.3481
							45		1.05069	10.7032	10.7032
							46		1.02457	10.3969	10.3969
							47		1.07218	10.9566	10.9566
							48		1.06641	10.8885	10.8885

## Sheet: Sheet1
													before outliers were removed
								x1000 dilution
					ng/mL				A450nm		Correction
				0.814682	8		検体番号			ng/mL	μg/ml
				0.443017	4		1	3-month-old TSOD♂	0.458843	4.17551	4.17551
				0.243389	2		2		0.475995	4.35247	4.35247
				0.134053	1		3		0.483482	4.42994	4.42994
				0.0805535	0.5		4		0.492103	4.51931	4.51931
				0.0587966	0.25		5		0.469971	4.29023	4.29023
				0.0462	0.125		6		0.401103	3.58516	3.58516
				0.0353012	0		7	3-month-old TSOD♀	0.269377	2.26932	2.26932
							8		0.294069	2.5127	2.5127
							9		0.26787	2.25452	2.25452
							10		0.308725	2.65787	2.65787
							11		0.331645	2.88597	2.88597
							12		0.280272	2.37652	2.37652
							13	3-month-old db/db♂	1.29405	13.6394	13.6394
							14		1.26966	13.3386	13.3386
							15		1.30648	13.7934	13.7934
							16		1.23386	12.8996	12.8996
							17		1.19874	12.472	12.472
							18		1.10795	11.3809	11.3809
							19	3-month-old db/db♀	1.13747	11.7334	11.7334
							20		1.12578	11.5936	11.5936
							21		1.08747	11.1376	11.1376
							22		1.15824	11.9828	11.9828
							23		1.18686	12.3281	12.3281
							24		1.21206	12.6338	12.6338
							25	9-month-old TSOD♂	0.347016	3.03967	3.03967
							26		0.493081	4.52947	4.52947
							27		0.495958	4.55934	4.55934
							28		0.316988	2.73996	2.73996
							29		0.460193	4.18941	4.18941
							30		0.546036	5.08265	5.08265
							31	9-month-old TSOD♀	0.372663	3.29743	3.29743
							32		0.372636	3.29716	3.29716
							33		0.315307	2.72324	2.72324
							34		0.356049	3.13027	3.13027
							35		0.290751	2.4799	2.4799
							36		0.299917	2.57056	2.57056
							37	9-month-old db/db♂	1.09404	11.2156	11.2156
							38		1.27813	13.4429	13.4429
							39		1.21406	12.6582	12.6582
							40		1.29008	13.5904	13.5904
							41		0.897063	8.9254	8.9254
							42		0.986907	9.95804	9.95804
							43	9-month-old db/db♀	1.09588	11.2374	11.2374
							44		1.0204	10.3481	10.3481
							45		1.05069	10.7032	10.7032
							46		1.02457	10.3969	10.3969
							47		1.07218	10.9566	10.9566
							48		1.06641	10.8885	10.8885
