# Supplementary material for: Age-dependent sex difference of non-alcoholic fatty liver disease in TSOD and db/db mice
Source: PLoS One. 2022 Dec 14;17(12):e0278580. doi: 10.1371/journal.pone.0278580 (PMC9750023; doi:10.1371/journal.pone.0278580)
Supplement: S18 Table — (XLSX) [file pone.0278580.s019.xlsx]

## Sheet: Sheet1
		TNFa
			pg/mL	A450nm					Undetectable
			700	2.2875
			280	1.46787
			112	0.746167				Mouse No.		450nm
			44.8	0.376782				1	3-month-old TSOD♂	0.0620903
			17.9	0.213896				2		0.0698388
			7.17	0.150045				3		0.0769704
			3.58	0.107188				4		0.078395
			0	0.0965438				5		0.0662853
								6		0.0734179
								7	3-month-old TSOD♀	0.0699512
								8		0.0719385
								9		0.062086
								10		0.077761
								11		0.0591441
								12		0.0749359
								13	3-month-old db/db♂	0.0694987
								14		0.0686359
								15		0.074645
								16		0.0728166
								17		0.0724089
								18		0.063021
								19	3-month-old db/db♀	0.0636686
								20		0.0664712
								21		0.0649383
								22		0.0663482
								23		0.0663661
								24		0.074543
								25	9-month-old TSOD♂	0.0680498
								26		0.065456
								27		0.0778462
								28		0.0652755
								29		0.0634341
								30		0.0776399
								31	9-month-old TSOD♀	0.0690984
								32		0.0609765
								33		0.0602454
								34		0.0604266
								35		0.0750191
								36		0.0739422
								37	9-month-old db/db♂	0.0720776
								38		0.0661266
								39		0.0587673
								40		0.0726018
								41		0.0724719
								42		0.0650288
								43	9-month-old db/db♀	0.0619289
								44		0.0597303
								45		0.0595487
								46		0.0612131
								47		0.0596078
								48		0.0662152
