# Supplementary material for: Age-dependent sex difference of non-alcoholic fatty liver disease in TSOD and db/db mice
Source: PLoS One. 2022 Dec 14;17(12):e0278580. doi: 10.1371/journal.pone.0278580 (PMC9750023; doi:10.1371/journal.pone.0278580)
Supplement: S19 Table — (XLSX) [file pone.0278580.s020.xlsx]

## Sheet: Sheet1 (2)
									x15 dilution
				pg/mL						A450nm		Correction		after outliers were removed
			3.05654	2560				Mouse No.				pg/mL
			1.70386	1280				1	3-month-old TSOD♂	0.190824	73.6611	1104.92
			0.926386	640				2		0.33344	177.712	2665.67
			0.533106	320				3		0.399081	226.295	3394.42
			0.312769	160				4		0.315898	164.802	2472.03
			0.197262	80				5		0.430685	249.841	3747.62
			0.136334	40				6		0.216082	91.9388	1379.08
			0.0926633	0				7	3-month-old TSOD♀	0.442563	258.718	3880.76
								8		0.331715	176.441	2646.61
								9		0.544706	335.635	5034.52
								10		0.338674	181.57	2723.55
								11		0.450004	264.285	3964.28
								12		0.301543	154.261	2313.91
								13	3-month-old db/db♂	0.0791359	-6.38592	0
								14		0.148925	43.4838	outlier
								15		0.0813633	-4.80182	0
								16		0.0999651	8.44665	126.7
								17		0.11147	16.6579	249.869
								18		0.0996626	8.23086	123.463
								19	3-month-old db/db♀	0.0883194	0.148255	2.22382
								20		0.077962	-7.22052	0
								21		0.131004	30.6308	459.462
								22		0.0883699	0.184208	2.76313
								23		0.155501	48.2084	723.126
								24		0.108399	14.4647	216.97
								25	9-month-old TSOD♂	0.453336	266.78	4001.7
								26		0.463931	274.721	4120.82
								27		0.323408	170.325	2554.88
								28		0.45238	266.064	3990.96
								29		0.295882	150.11	2251.65
								30		0.311371	161.476	2422.14
								31	9-month-old TSOD♀	0.64703	413.748	6206.22
								32		0.551883	341.079	5116.18
								33		0.798685	531.471	7972.07
								34		0.234222	105.106	outlier
								35		0.658463	422.542	6338.13
								36		1.38125	1005.35	outlier
								37	9-month-old db/db♂	0.157586	49.7077	745.616
								38		0.294963	149.436	outlier
								39		0.117691	21.1042	316.563
								40		0.204585	83.611	1254.17
								41		0.160626	51.8939	778.409
								42		0.401028	227.742	outlier
								43	9-month-old db/db♀	0.178757	64.952	974.28
								44		0.230703	102.549	outlier
								45		0.199923	80.2383	1203.57
								46		0.183069	68.0626	1020.94
								47		0.199724	80.0945	1201.42
								48		0.173775	61.3603	920.405

## Sheet: Sheet1
									x15 dilution
				pg/mL						A450nm		Correction		before outliers were removed
			3.05654	2560				Mouse No.				pg/mL
			1.70386	1280				1	3-month-old TSOD♂	0.190824	73.6611	1104.92
			0.926386	640				2		0.33344	177.712	2665.67
			0.533106	320				3		0.399081	226.295	3394.42
			0.312769	160				4		0.315898	164.802	2472.03
			0.197262	80				5		0.430685	249.841	3747.62
			0.136334	40				6		0.216082	91.9388	1379.08
			0.0926633	0				7	3-month-old TSOD♀	0.442563	258.718	3880.76
								8		0.331715	176.441	2646.61
								9		0.544706	335.635	5034.52
								10		0.338674	181.57	2723.55
								11		0.450004	264.285	3964.28
								12		0.301543	154.261	2313.91
								13	3-month-old db/db♂	0.0791359	-6.38592	0
								14		0.148925	43.4838	652.257
								15		0.0813633	-4.80182	0
								16		0.0999651	8.44665	126.7
								17		0.11147	16.6579	249.869
								18		0.0996626	8.23086	123.463
								19	3-month-old db/db♀	0.0883194	0.148255	2.22382
								20		0.077962	-7.22052	0
								21		0.131004	30.6308	459.462
								22		0.0883699	0.184208	2.76313
								23		0.155501	48.2084	723.126
								24		0.108399	14.4647	216.97
								25	9-month-old TSOD♂	0.453336	266.78	4001.7
								26		0.463931	274.721	4120.82
								27		0.323408	170.325	2554.88
								28		0.45238	266.064	3990.96
								29		0.295882	150.11	2251.65
								30		0.311371	161.476	2422.14
								31	9-month-old TSOD♀	0.64703	413.748	6206.22
								32		0.551883	341.079	5116.18
								33		0.798685	531.471	7972.07
								34		0.234222	105.106	1576.59
								35		0.658463	422.542	6338.13
								36		1.38125	1005.35	15080.3
								37	9-month-old db/db♂	0.157586	49.7077	745.616
								38		0.294963	149.436	2241.55
								39		0.117691	21.1042	316.563
								40		0.204585	83.611	1254.17
								41		0.160626	51.8939	778.409
								42		0.401028	227.742	3416.13
								43	9-month-old db/db♀	0.178757	64.952	974.28
								44		0.230703	102.549	1538.23
								45		0.199923	80.2383	1203.57
								46		0.183069	68.0626	1020.94
								47		0.199724	80.0945	1201.42
								48		0.173775	61.3603	920.405
